# Supplementary material for: Swine acute diarrhea syndrome coronavirus-related viruses from bats show potential interspecies infection
Source: J Virol. 2025 Nov 19;99(12):e02240-24. doi: 10.1128/jvi.02240-24 (PMC12724316; doi:10.1128/jvi.02240-24)
Supplement: Table S1 — Amino acid identity of multiple regions, including S1-NTD, S1-CTD, S1, S2, and S, among representative bat SADSr-CoVs. [file jvi.02240-24-s0003.xlsx]

## Sheet: S1-NTD aa identity
Seq->	SADS-CoV/CN/GDWT/2017	SADS-CoV/CH/FJWT/2018	RaGD2016_162140	RaGD2015_8505	RaGD2015_8500	RaYN2015_7939	RaYN2015_7942	RaYN2015_7956	RaGD2015_8493	RaGD2014_141388	Bat_coronavirus_HKU2	RaGD2013_HD13593	RsGD2014_NL140337	RsGD2014_NL140344	RaGD2014_141353	RaYN2012_3755	RaGD2014_141193	RsGD2013_HD131610	RaGD2015_8498	RaGD2015_8787	RaGD2014_141394	RsGD2014_NL140345	RsGD2014_NL140359	RaYN2012_3440	RaYN2013_5828	RaYN2013_5854	RaYN2013_5894	RaYN2014_6406	RaGD2016_162119	RaGD2015_8495	RaGD_2015_8462	RrGD2013_NL13820	RaGD2016_CA160172	RsGD2015_8355	RaGD2013_HD13590	RaGD2015_8481	RaGD2015_8497	RaGD2015_8482	UspYN2012_3750	RaYN2013_4264	RaYN2013_4272	RaYN2013_4273	RaYN2013_4294	RaYN2013_4299	RaYN2013_4300	RaYN2013_4302	RaYN2013_4306	RaYN2014_6596	RaYN2014_7347
SADS-CoV/CN/GDWT/2017	1	0.974	0.97	0.974	0.974	0.961	0.961	0.961	0.974	0.974	0.699	0.773	0.843	0.694	0.919	0.822	0.762	0.834	0.686	0.872	0.919	0.699	0.843	0.771	0.826	0.822	0.686	0.915	0.97	0.686	0.868	0.701	0.721	0.868	0.868	0.868	0.864	0.868	0.864	0.864	0.69	0.686	0.864	0.864	0.864	0.69	0.864	0.684	0.705
SADS-CoV/CH/FJWT/2018	0.974	1	0.995	0.991	0.991	0.97	0.97	0.97	0.991	0.991	0.703	0.773	0.855	0.699	0.927	0.838	0.762	0.847	0.682	0.885	0.927	0.703	0.855	0.771	0.834	0.83	0.682	0.927	0.995	0.69	0.881	0.71	0.729	0.881	0.881	0.881	0.877	0.881	0.881	0.881	0.694	0.69	0.881	0.881	0.881	0.694	0.881	0.693	0.714
RaGD2016_162140	0.97	0.995	1	0.995	0.995	0.966	0.966	0.966	0.995	0.995	0.699	0.768	0.851	0.694	0.923	0.834	0.758	0.843	0.682	0.881	0.923	0.699	0.851	0.766	0.83	0.826	0.682	0.923	1	0.686	0.877	0.705	0.725	0.877	0.877	0.877	0.872	0.877	0.877	0.877	0.69	0.686	0.877	0.877	0.877	0.69	0.877	0.689	0.71
RaGD2015_8505	0.974	0.991	0.995	1	1	0.97	0.97	0.97	1	1	0.703	0.773	0.855	0.699	0.923	0.834	0.762	0.847	0.686	0.885	0.923	0.703	0.855	0.771	0.83	0.826	0.686	0.923	0.995	0.69	0.881	0.705	0.725	0.881	0.881	0.881	0.877	0.881	0.877	0.877	0.694	0.69	0.877	0.877	0.877	0.694	0.877	0.689	0.71
RaGD2015_8500	0.974	0.991	0.995	1	1	0.97	0.97	0.97	1	1	0.703	0.773	0.855	0.699	0.923	0.834	0.762	0.847	0.686	0.885	0.923	0.703	0.855	0.771	0.83	0.826	0.686	0.923	0.995	0.69	0.881	0.705	0.725	0.881	0.881	0.881	0.877	0.881	0.877	0.877	0.694	0.69	0.877	0.877	0.877	0.694	0.877	0.689	0.71
RaYN2015_7939	0.961	0.97	0.966	0.97	0.97	1	1	1	0.97	0.97	0.69	0.764	0.838	0.686	0.927	0.826	0.758	0.83	0.69	0.872	0.927	0.69	0.838	0.766	0.83	0.826	0.69	0.923	0.966	0.686	0.868	0.697	0.713	0.868	0.868	0.868	0.864	0.868	0.864	0.864	0.69	0.686	0.864	0.864	0.864	0.69	0.864	0.689	0.701
RaYN2015_7942	0.961	0.97	0.966	0.97	0.97	1	1	1	0.97	0.97	0.69	0.764	0.838	0.686	0.927	0.826	0.758	0.83	0.69	0.872	0.927	0.69	0.838	0.766	0.83	0.826	0.69	0.923	0.966	0.686	0.868	0.697	0.713	0.868	0.868	0.868	0.864	0.868	0.864	0.864	0.69	0.686	0.864	0.864	0.864	0.69	0.864	0.689	0.701
RaYN2015_7956	0.961	0.97	0.966	0.97	0.97	1	1	1	0.97	0.97	0.69	0.764	0.838	0.686	0.927	0.826	0.758	0.83	0.69	0.872	0.927	0.69	0.838	0.766	0.83	0.826	0.69	0.923	0.966	0.686	0.868	0.697	0.713	0.868	0.868	0.868	0.864	0.868	0.864	0.864	0.69	0.686	0.864	0.864	0.864	0.69	0.864	0.689	0.701
RaGD2015_8493	0.974	0.991	0.995	1	1	0.97	0.97	0.97	1	1	0.703	0.773	0.855	0.699	0.923	0.834	0.762	0.847	0.686	0.885	0.923	0.703	0.855	0.771	0.83	0.826	0.686	0.923	0.995	0.69	0.881	0.705	0.725	0.881	0.881	0.881	0.877	0.881	0.877	0.877	0.694	0.69	0.877	0.877	0.877	0.694	0.877	0.689	0.71
RaGD2014_141388	0.974	0.991	0.995	1	1	0.97	0.97	0.97	1	1	0.703	0.773	0.855	0.699	0.923	0.834	0.762	0.847	0.686	0.885	0.923	0.703	0.855	0.771	0.83	0.826	0.686	0.923	0.995	0.69	0.881	0.705	0.725	0.881	0.881	0.881	0.877	0.881	0.877	0.877	0.694	0.69	0.877	0.877	0.877	0.694	0.877	0.689	0.71
Bat_coronavirus_HKU2	0.699	0.703	0.699	0.703	0.703	0.69	0.69	0.69	0.703	0.703	1	0.689	0.682	0.995	0.686	0.686	0.686	0.69	0.758	0.694	0.686	1	0.682	0.682	0.682	0.682	0.758	0.686	0.699	0.855	0.686	0.697	0.67	0.686	0.686	0.686	0.686	0.686	0.682	0.686	0.855	0.855	0.686	0.686	0.686	0.855	0.686	0.81	0.697
RaGD2013_HD13593	0.773	0.773	0.768	0.773	0.773	0.764	0.764	0.764	0.773	0.773	0.689	1	0.752	0.684	0.764	0.731	0.927	0.752	0.676	0.789	0.764	0.689	0.752	0.898	0.726	0.722	0.68	0.764	0.768	0.676	0.785	0.697	0.813	0.785	0.785	0.785	0.781	0.785	0.781	0.777	0.68	0.672	0.777	0.777	0.777	0.68	0.777	0.697	0.697
RsGD2014_NL140337	0.843	0.855	0.851	0.855	0.855	0.838	0.838	0.838	0.855	0.855	0.682	0.752	1	0.677	0.822	0.847	0.75	0.983	0.682	0.902	0.822	0.682	1	0.745	0.843	0.838	0.682	0.838	0.851	0.682	0.902	0.718	0.734	0.898	0.902	0.902	0.902	0.902	0.898	0.894	0.686	0.682	0.894	0.894	0.894	0.686	0.894	0.697	0.722
RsGD2014_NL140344	0.694	0.699	0.694	0.699	0.699	0.686	0.686	0.686	0.699	0.699	0.995	0.684	0.677	1	0.682	0.682	0.682	0.686	0.754	0.69	0.682	0.995	0.677	0.677	0.677	0.677	0.754	0.682	0.694	0.851	0.682	0.697	0.666	0.682	0.682	0.682	0.682	0.682	0.677	0.682	0.851	0.851	0.682	0.682	0.682	0.851	0.682	0.806	0.697
RaGD2014_141353	0.919	0.927	0.923	0.923	0.923	0.927	0.927	0.927	0.923	0.923	0.686	0.764	0.822	0.682	1	0.813	0.762	0.817	0.699	0.872	1	0.686	0.822	0.771	0.817	0.813	0.699	0.966	0.923	0.686	0.855	0.701	0.717	0.855	0.855	0.855	0.851	0.855	0.855	0.855	0.686	0.686	0.855	0.855	0.855	0.686	0.855	0.684	0.697
RaYN2012_3755	0.822	0.838	0.834	0.834	0.834	0.826	0.826	0.826	0.834	0.834	0.686	0.731	0.847	0.682	0.813	1	0.724	0.838	0.694	0.847	0.813	0.686	0.847	0.728	0.995	0.991	0.694	0.822	0.834	0.699	0.847	0.705	0.725	0.847	0.847	0.847	0.847	0.847	0.851	0.851	0.711	0.707	0.851	0.851	0.851	0.711	0.851	0.693	0.71
RaGD2014_141193	0.762	0.762	0.758	0.762	0.762	0.758	0.758	0.758	0.762	0.762	0.686	0.927	0.75	0.682	0.762	0.724	1	0.75	0.686	0.792	0.762	0.686	0.75	0.952	0.72	0.716	0.69	0.758	0.758	0.673	0.788	0.693	0.795	0.788	0.788	0.788	0.783	0.788	0.783	0.783	0.669	0.669	0.783	0.783	0.783	0.669	0.783	0.68	0.693
RsGD2013_HD131610	0.834	0.847	0.843	0.847	0.847	0.83	0.83	0.83	0.847	0.847	0.69	0.752	0.983	0.686	0.817	0.838	0.75	1	0.682	0.898	0.817	0.69	0.983	0.745	0.834	0.83	0.682	0.834	0.843	0.686	0.894	0.718	0.729	0.889	0.894	0.894	0.894	0.894	0.889	0.885	0.682	0.677	0.885	0.885	0.885	0.682	0.885	0.701	0.718
RaGD2015_8498	0.686	0.682	0.682	0.686	0.686	0.69	0.69	0.69	0.686	0.686	0.758	0.676	0.682	0.754	0.699	0.694	0.686	0.682	1	0.682	0.699	0.758	0.682	0.69	0.699	0.699	0.987	0.69	0.682	0.754	0.677	0.722	0.67	0.677	0.677	0.677	0.673	0.677	0.673	0.673	0.758	0.762	0.673	0.673	0.673	0.758	0.673	0.756	0.722
RaGD2015_8787	0.872	0.885	0.881	0.885	0.885	0.872	0.872	0.872	0.885	0.885	0.694	0.789	0.902	0.69	0.872	0.847	0.792	0.898	0.682	1	0.872	0.694	0.902	0.8	0.843	0.838	0.682	0.868	0.881	0.69	0.932	0.701	0.717	0.927	0.932	0.932	0.927	0.932	0.927	0.936	0.69	0.686	0.936	0.936	0.936	0.69	0.936	0.689	0.697
RaGD2014_141394	0.919	0.927	0.923	0.923	0.923	0.927	0.927	0.927	0.923	0.923	0.686	0.764	0.822	0.682	1	0.813	0.762	0.817	0.699	0.872	1	0.686	0.822	0.771	0.817	0.813	0.699	0.966	0.923	0.686	0.855	0.701	0.717	0.855	0.855	0.855	0.851	0.855	0.855	0.855	0.686	0.686	0.855	0.855	0.855	0.686	0.855	0.684	0.697
RsGD2014_NL140345	0.699	0.703	0.699	0.703	0.703	0.69	0.69	0.69	0.703	0.703	1	0.689	0.682	0.995	0.686	0.686	0.686	0.69	0.758	0.694	0.686	1	0.682	0.682	0.682	0.682	0.758	0.686	0.699	0.855	0.686	0.697	0.67	0.686	0.686	0.686	0.686	0.686	0.682	0.686	0.855	0.855	0.686	0.686	0.686	0.855	0.686	0.81	0.697
RsGD2014_NL140359	0.843	0.855	0.851	0.855	0.855	0.838	0.838	0.838	0.855	0.855	0.682	0.752	1	0.677	0.822	0.847	0.75	0.983	0.682	0.902	0.822	0.682	1	0.745	0.843	0.838	0.682	0.838	0.851	0.682	0.902	0.718	0.734	0.898	0.902	0.902	0.902	0.902	0.898	0.894	0.686	0.682	0.894	0.894	0.894	0.686	0.894	0.697	0.722
RaYN2012_3440	0.771	0.771	0.766	0.771	0.771	0.766	0.766	0.766	0.771	0.771	0.682	0.898	0.745	0.677	0.771	0.728	0.952	0.745	0.69	0.8	0.771	0.682	0.745	1	0.724	0.72	0.699	0.766	0.766	0.677	0.783	0.693	0.787	0.783	0.783	0.783	0.779	0.783	0.779	0.779	0.673	0.673	0.779	0.779	0.779	0.673	0.779	0.68	0.693
RaYN2013_5828	0.826	0.834	0.83	0.83	0.83	0.83	0.83	0.83	0.83	0.83	0.682	0.726	0.843	0.677	0.817	0.995	0.72	0.834	0.699	0.843	0.817	0.682	0.843	0.724	1	0.995	0.699	0.822	0.83	0.694	0.843	0.701	0.721	0.843	0.843	0.843	0.843	0.843	0.847	0.847	0.707	0.703	0.847	0.847	0.847	0.707	0.847	0.689	0.705
RaYN2013_5854	0.822	0.83	0.826	0.826	0.826	0.826	0.826	0.826	0.826	0.826	0.682	0.722	0.838	0.677	0.813	0.991	0.716	0.83	0.699	0.838	0.813	0.682	0.838	0.72	0.995	1	0.699	0.817	0.826	0.694	0.838	0.701	0.717	0.838	0.838	0.838	0.838	0.838	0.843	0.843	0.707	0.703	0.843	0.843	0.843	0.707	0.843	0.689	0.705
RaYN2013_5894	0.686	0.682	0.682	0.686	0.686	0.69	0.69	0.69	0.686	0.686	0.758	0.68	0.682	0.754	0.699	0.694	0.69	0.682	0.987	0.682	0.699	0.758	0.682	0.699	0.699	0.699	1	0.69	0.682	0.754	0.677	0.722	0.67	0.677	0.677	0.677	0.673	0.677	0.673	0.673	0.758	0.762	0.673	0.673	0.673	0.758	0.673	0.756	0.722
RaYN2014_6406	0.915	0.927	0.923	0.923	0.923	0.923	0.923	0.923	0.923	0.923	0.686	0.764	0.838	0.682	0.966	0.822	0.758	0.834	0.69	0.868	0.966	0.686	0.838	0.766	0.822	0.817	0.69	1	0.923	0.69	0.864	0.705	0.725	0.86	0.864	0.864	0.86	0.864	0.864	0.864	0.69	0.686	0.864	0.864	0.864	0.69	0.864	0.693	0.701
RaGD2016_162119	0.97	0.995	1	0.995	0.995	0.966	0.966	0.966	0.995	0.995	0.699	0.768	0.851	0.694	0.923	0.834	0.758	0.843	0.682	0.881	0.923	0.699	0.851	0.766	0.83	0.826	0.682	0.923	1	0.686	0.877	0.705	0.725	0.877	0.877	0.877	0.872	0.877	0.877	0.877	0.69	0.686	0.877	0.877	0.877	0.69	0.877	0.689	0.71
RaGD2015_8495	0.686	0.69	0.686	0.69	0.69	0.686	0.686	0.686	0.69	0.69	0.855	0.676	0.682	0.851	0.686	0.699	0.673	0.686	0.754	0.69	0.686	0.855	0.682	0.677	0.694	0.694	0.754	0.69	0.686	1	0.682	0.71	0.679	0.682	0.682	0.682	0.682	0.682	0.677	0.682	0.974	0.97	0.682	0.682	0.682	0.974	0.682	0.831	0.705
RaGD_2015_8462	0.868	0.881	0.877	0.881	0.881	0.868	0.868	0.868	0.881	0.881	0.686	0.785	0.902	0.682	0.855	0.847	0.788	0.894	0.677	0.932	0.855	0.686	0.902	0.783	0.843	0.838	0.677	0.864	0.877	0.682	1	0.689	0.717	0.995	1	1	0.995	1	0.995	0.987	0.686	0.682	0.987	0.987	0.987	0.686	0.987	0.68	0.693
RrGD2013_NL13820	0.701	0.71	0.705	0.705	0.705	0.697	0.697	0.697	0.705	0.705	0.697	0.697	0.718	0.697	0.701	0.705	0.693	0.718	0.722	0.701	0.701	0.697	0.718	0.693	0.701	0.701	0.722	0.705	0.705	0.71	0.689	1	0.739	0.689	0.689	0.689	0.689	0.689	0.689	0.689	0.71	0.71	0.689	0.689	0.689	0.71	0.689	0.718	0.991
RaGD2016_CA160172	0.721	0.729	0.725	0.725	0.725	0.713	0.713	0.713	0.725	0.725	0.67	0.813	0.734	0.666	0.717	0.725	0.795	0.729	0.67	0.717	0.717	0.67	0.734	0.787	0.721	0.717	0.67	0.725	0.725	0.679	0.717	0.739	1	0.717	0.717	0.717	0.717	0.717	0.717	0.713	0.683	0.679	0.713	0.713	0.713	0.683	0.713	0.68	0.743
RsGD2015_8355	0.868	0.881	0.877	0.881	0.881	0.868	0.868	0.868	0.881	0.881	0.686	0.785	0.898	0.682	0.855	0.847	0.788	0.889	0.677	0.927	0.855	0.686	0.898	0.783	0.843	0.838	0.677	0.86	0.877	0.682	0.995	0.689	0.717	1	0.995	0.995	0.991	0.995	0.991	0.983	0.686	0.682	0.983	0.983	0.983	0.686	0.983	0.68	0.693
RaGD2013_HD13590	0.868	0.881	0.877	0.881	0.881	0.868	0.868	0.868	0.881	0.881	0.686	0.785	0.902	0.682	0.855	0.847	0.788	0.894	0.677	0.932	0.855	0.686	0.902	0.783	0.843	0.838	0.677	0.864	0.877	0.682	1	0.689	0.717	0.995	1	1	0.995	1	0.995	0.987	0.686	0.682	0.987	0.987	0.987	0.686	0.987	0.68	0.693
RaGD2015_8481	0.868	0.881	0.877	0.881	0.881	0.868	0.868	0.868	0.881	0.881	0.686	0.785	0.902	0.682	0.855	0.847	0.788	0.894	0.677	0.932	0.855	0.686	0.902	0.783	0.843	0.838	0.677	0.864	0.877	0.682	1	0.689	0.717	0.995	1	1	0.995	1	0.995	0.987	0.686	0.682	0.987	0.987	0.987	0.686	0.987	0.68	0.693
RaGD2015_8497	0.864	0.877	0.872	0.877	0.877	0.864	0.864	0.864	0.877	0.877	0.686	0.781	0.902	0.682	0.851	0.847	0.783	0.894	0.673	0.927	0.851	0.686	0.902	0.779	0.843	0.838	0.673	0.86	0.872	0.682	0.995	0.689	0.717	0.991	0.995	0.995	1	0.995	0.991	0.983	0.686	0.682	0.983	0.983	0.983	0.686	0.983	0.68	0.693
RaGD2015_8482	0.868	0.881	0.877	0.881	0.881	0.868	0.868	0.868	0.881	0.881	0.686	0.785	0.902	0.682	0.855	0.847	0.788	0.894	0.677	0.932	0.855	0.686	0.902	0.783	0.843	0.838	0.677	0.864	0.877	0.682	1	0.689	0.717	0.995	1	1	0.995	1	0.995	0.987	0.686	0.682	0.987	0.987	0.987	0.686	0.987	0.68	0.693
UspYN2012_3750	0.864	0.881	0.877	0.877	0.877	0.864	0.864	0.864	0.877	0.877	0.682	0.781	0.898	0.677	0.855	0.851	0.783	0.889	0.673	0.927	0.855	0.682	0.898	0.779	0.847	0.843	0.673	0.864	0.877	0.677	0.995	0.689	0.717	0.991	0.995	0.995	0.991	0.995	1	0.991	0.682	0.677	0.991	0.991	0.991	0.682	0.991	0.68	0.693
RaYN2013_4264	0.864	0.881	0.877	0.877	0.877	0.864	0.864	0.864	0.877	0.877	0.686	0.777	0.894	0.682	0.855	0.851	0.783	0.885	0.673	0.936	0.855	0.686	0.894	0.779	0.847	0.843	0.673	0.864	0.877	0.682	0.987	0.689	0.713	0.983	0.987	0.987	0.983	0.987	0.991	1	0.686	0.682	1	1	1	0.686	1	0.676	0.693
RaYN2013_4272	0.69	0.694	0.69	0.694	0.694	0.69	0.69	0.69	0.694	0.694	0.855	0.68	0.686	0.851	0.686	0.711	0.669	0.682	0.758	0.69	0.686	0.855	0.686	0.673	0.707	0.707	0.758	0.69	0.69	0.974	0.686	0.71	0.683	0.686	0.686	0.686	0.686	0.686	0.682	0.686	1	0.987	0.686	0.686	0.686	1	0.686	0.836	0.71
RaYN2013_4273	0.686	0.69	0.686	0.69	0.69	0.686	0.686	0.686	0.69	0.69	0.855	0.672	0.682	0.851	0.686	0.707	0.669	0.677	0.762	0.686	0.686	0.855	0.682	0.673	0.703	0.703	0.762	0.686	0.686	0.97	0.682	0.71	0.679	0.682	0.682	0.682	0.682	0.682	0.677	0.682	0.987	1	0.682	0.682	0.682	0.987	0.682	0.836	0.71
RaYN2013_4294	0.864	0.881	0.877	0.877	0.877	0.864	0.864	0.864	0.877	0.877	0.686	0.777	0.894	0.682	0.855	0.851	0.783	0.885	0.673	0.936	0.855	0.686	0.894	0.779	0.847	0.843	0.673	0.864	0.877	0.682	0.987	0.689	0.713	0.983	0.987	0.987	0.983	0.987	0.991	1	0.686	0.682	1	1	1	0.686	1	0.676	0.693
RaYN2013_4299	0.864	0.881	0.877	0.877	0.877	0.864	0.864	0.864	0.877	0.877	0.686	0.777	0.894	0.682	0.855	0.851	0.783	0.885	0.673	0.936	0.855	0.686	0.894	0.779	0.847	0.843	0.673	0.864	0.877	0.682	0.987	0.689	0.713	0.983	0.987	0.987	0.983	0.987	0.991	1	0.686	0.682	1	1	1	0.686	1	0.676	0.693
RaYN2013_4300	0.864	0.881	0.877	0.877	0.877	0.864	0.864	0.864	0.877	0.877	0.686	0.777	0.894	0.682	0.855	0.851	0.783	0.885	0.673	0.936	0.855	0.686	0.894	0.779	0.847	0.843	0.673	0.864	0.877	0.682	0.987	0.689	0.713	0.983	0.987	0.987	0.983	0.987	0.991	1	0.686	0.682	1	1	1	0.686	1	0.676	0.693
RaYN2013_4302	0.69	0.694	0.69	0.694	0.694	0.69	0.69	0.69	0.694	0.694	0.855	0.68	0.686	0.851	0.686	0.711	0.669	0.682	0.758	0.69	0.686	0.855	0.686	0.673	0.707	0.707	0.758	0.69	0.69	0.974	0.686	0.71	0.683	0.686	0.686	0.686	0.686	0.686	0.682	0.686	1	0.987	0.686	0.686	0.686	1	0.686	0.836	0.71
RaYN2013_4306	0.864	0.881	0.877	0.877	0.877	0.864	0.864	0.864	0.877	0.877	0.686	0.777	0.894	0.682	0.855	0.851	0.783	0.885	0.673	0.936	0.855	0.686	0.894	0.779	0.847	0.843	0.673	0.864	0.877	0.682	0.987	0.689	0.713	0.983	0.987	0.987	0.983	0.987	0.991	1	0.686	0.682	1	1	1	0.686	1	0.676	0.693
RaYN2014_6596	0.684	0.693	0.689	0.689	0.689	0.689	0.689	0.689	0.689	0.689	0.81	0.697	0.697	0.806	0.684	0.693	0.68	0.701	0.756	0.689	0.684	0.81	0.697	0.68	0.689	0.689	0.756	0.693	0.689	0.831	0.68	0.718	0.68	0.68	0.68	0.68	0.68	0.68	0.68	0.676	0.836	0.836	0.676	0.676	0.676	0.836	0.676	1	0.718
RaYN2014_7347	0.705	0.714	0.71	0.71	0.71	0.701	0.701	0.701	0.71	0.71	0.697	0.697	0.722	0.697	0.697	0.71	0.693	0.718	0.722	0.697	0.697	0.697	0.722	0.693	0.705	0.705	0.722	0.701	0.71	0.705	0.693	0.991	0.743	0.693	0.693	0.693	0.693	0.693	0.693	0.693	0.71	0.71	0.693	0.693	0.693	0.71	0.693	0.718	1
RaYN2015_7837	0.872	0.885	0.881	0.885	0.885	0.877	0.877	0.877	0.885	0.885	0.69	0.781	0.902	0.686	0.864	0.843	0.788	0.894	0.677	0.936	0.864	0.69	0.902	0.792	0.838	0.834	0.677	0.872	0.881	0.686	0.978	0.693	0.721	0.974	0.978	0.978	0.974	0.978	0.974	0.97	0.69	0.686	0.97	0.97	0.97	0.69	0.97	0.684	0.697
RaYN2015_7874	0.86	0.872	0.868	0.872	0.872	0.855	0.855	0.855	0.872	0.872	0.711	0.764	0.919	0.707	0.847	0.838	0.754	0.911	0.686	0.915	0.847	0.711	0.919	0.754	0.834	0.834	0.686	0.855	0.868	0.728	0.915	0.701	0.721	0.911	0.915	0.915	0.915	0.915	0.911	0.919	0.733	0.724	0.919	0.919	0.919	0.733	0.919	0.689	0.705
RaYN2015_7895	0.851	0.868	0.864	0.864	0.864	0.851	0.851	0.851	0.864	0.864	0.677	0.76	0.877	0.673	0.843	0.843	0.766	0.868	0.665	0.915	0.843	0.677	0.877	0.762	0.838	0.834	0.665	0.851	0.864	0.669	0.966	0.68	0.7	0.961	0.966	0.966	0.961	0.966	0.97	0.978	0.677	0.673	0.978	0.978	0.978	0.677	0.978	0.668	0.684
RaYN2015_7898	0.701	0.71	0.705	0.705	0.705	0.697	0.697	0.697	0.705	0.705	0.697	0.697	0.718	0.697	0.701	0.705	0.693	0.718	0.722	0.701	0.701	0.697	0.718	0.693	0.701	0.701	0.722	0.705	0.705	0.705	0.689	0.995	0.739	0.689	0.689	0.689	0.689	0.689	0.689	0.689	0.705	0.705	0.689	0.689	0.689	0.705	0.689	0.718	0.995
RaYN2015_7904	0.69	0.694	0.69	0.694	0.694	0.69	0.69	0.69	0.694	0.694	0.86	0.676	0.686	0.855	0.686	0.711	0.673	0.682	0.762	0.69	0.686	0.86	0.686	0.677	0.707	0.707	0.762	0.69	0.69	0.978	0.686	0.71	0.683	0.686	0.686	0.686	0.686	0.686	0.682	0.686	0.995	0.991	0.686	0.686	0.686	0.995	0.686	0.84	0.71
RaYN2015_7913	0.689	0.697	0.693	0.693	0.693	0.693	0.693	0.693	0.693	0.693	0.815	0.701	0.693	0.81	0.689	0.689	0.684	0.697	0.76	0.693	0.689	0.815	0.693	0.684	0.684	0.684	0.76	0.697	0.693	0.836	0.684	0.714	0.684	0.684	0.684	0.684	0.684	0.684	0.684	0.68	0.84	0.84	0.68	0.68	0.68	0.84	0.68	0.995	0.714
RaYN2015_7917	0.689	0.697	0.693	0.693	0.693	0.693	0.693	0.693	0.693	0.693	0.815	0.701	0.693	0.81	0.689	0.689	0.684	0.697	0.76	0.693	0.689	0.815	0.693	0.684	0.684	0.684	0.76	0.697	0.693	0.836	0.684	0.714	0.684	0.684	0.684	0.684	0.684	0.684	0.684	0.68	0.84	0.84	0.68	0.68	0.68	0.84	0.68	0.995	0.714
RaYN2015_7918	0.69	0.694	0.69	0.694	0.694	0.69	0.69	0.69	0.694	0.694	0.86	0.676	0.686	0.855	0.686	0.711	0.673	0.682	0.762	0.69	0.686	0.86	0.686	0.677	0.707	0.707	0.762	0.69	0.69	0.978	0.686	0.71	0.683	0.686	0.686	0.686	0.686	0.686	0.682	0.686	0.995	0.991	0.686	0.686	0.686	0.995	0.686	0.84	0.71
RaYN2015_7919	0.686	0.69	0.686	0.69	0.69	0.686	0.686	0.686	0.69	0.69	0.855	0.676	0.682	0.851	0.686	0.699	0.673	0.686	0.754	0.69	0.686	0.855	0.682	0.677	0.694	0.694	0.754	0.69	0.686	1	0.682	0.71	0.679	0.682	0.682	0.682	0.682	0.682	0.677	0.682	0.974	0.97	0.682	0.682	0.682	0.974	0.682	0.831	0.705
RaYN2015_7928	0.69	0.694	0.69	0.694	0.694	0.69	0.69	0.69	0.694	0.694	0.86	0.676	0.686	0.855	0.686	0.711	0.673	0.682	0.762	0.69	0.686	0.86	0.686	0.677	0.707	0.707	0.762	0.69	0.69	0.978	0.686	0.71	0.683	0.686	0.686	0.686	0.686	0.686	0.682	0.686	0.995	0.991	0.686	0.686	0.686	0.995	0.686	0.84	0.71
RaYN2015_7935	0.701	0.71	0.705	0.705	0.705	0.697	0.697	0.697	0.705	0.705	0.697	0.697	0.718	0.697	0.701	0.705	0.693	0.718	0.722	0.701	0.701	0.697	0.718	0.693	0.701	0.701	0.722	0.705	0.705	0.705	0.689	0.995	0.739	0.689	0.689	0.689	0.689	0.689	0.689	0.689	0.705	0.705	0.689	0.689	0.689	0.705	0.689	0.718	0.995
RaYN2015_7944	0.86	0.877	0.872	0.872	0.872	0.864	0.864	0.864	0.872	0.872	0.682	0.773	0.889	0.677	0.855	0.847	0.783	0.881	0.673	0.932	0.855	0.682	0.889	0.779	0.843	0.838	0.673	0.864	0.872	0.677	0.983	0.684	0.708	0.978	0.983	0.983	0.978	0.983	0.987	0.995	0.682	0.677	0.995	0.995	0.995	0.682	0.995	0.676	0.689
RaYN2015_7949	0.69	0.694	0.69	0.694	0.694	0.69	0.69	0.69	0.694	0.694	0.86	0.676	0.686	0.855	0.686	0.711	0.673	0.682	0.762	0.69	0.686	0.86	0.686	0.677	0.707	0.707	0.762	0.69	0.69	0.978	0.686	0.71	0.683	0.686	0.686	0.686	0.686	0.686	0.682	0.686	0.995	0.991	0.686	0.686	0.686	0.995	0.686	0.84	0.71
RaYN2015_7960	0.69	0.694	0.69	0.694	0.694	0.69	0.69	0.69	0.694	0.694	0.86	0.676	0.686	0.855	0.686	0.711	0.673	0.682	0.762	0.69	0.686	0.86	0.686	0.677	0.707	0.707	0.762	0.69	0.69	0.978	0.686	0.71	0.683	0.686	0.686	0.686	0.686	0.686	0.682	0.686	0.995	0.991	0.686	0.686	0.686	0.995	0.686	0.84	0.71
RsGD2015_8356	0.872	0.885	0.881	0.885	0.885	0.872	0.872	0.872	0.885	0.885	0.682	0.781	0.911	0.677	0.868	0.851	0.788	0.902	0.677	0.949	0.868	0.682	0.911	0.792	0.847	0.843	0.677	0.868	0.881	0.686	0.983	0.684	0.725	0.978	0.983	0.983	0.978	0.983	0.978	0.97	0.69	0.686	0.97	0.97	0.97	0.69	0.97	0.684	0.689
RaGD2015_8489	0.868	0.881	0.877	0.881	0.881	0.868	0.868	0.868	0.881	0.881	0.686	0.785	0.902	0.682	0.855	0.847	0.788	0.894	0.677	0.932	0.855	0.686	0.902	0.783	0.843	0.838	0.677	0.864	0.877	0.682	1	0.689	0.717	0.995	1	1	0.995	1	0.995	0.987	0.686	0.682	0.987	0.987	0.987	0.686	0.987	0.68	0.693
RaGD2015_8492	0.686	0.69	0.686	0.69	0.69	0.686	0.686	0.686	0.69	0.69	0.855	0.676	0.682	0.851	0.686	0.699	0.673	0.686	0.754	0.69	0.686	0.855	0.682	0.677	0.694	0.694	0.754	0.69	0.686	1	0.682	0.71	0.679	0.682	0.682	0.682	0.682	0.682	0.677	0.682	0.974	0.97	0.682	0.682	0.682	0.974	0.682	0.831	0.705
RaGD2015_8496	0.868	0.881	0.877	0.881	0.881	0.868	0.868	0.868	0.881	0.881	0.686	0.785	0.902	0.682	0.855	0.847	0.788	0.894	0.677	0.932	0.855	0.686	0.902	0.783	0.843	0.838	0.677	0.864	0.877	0.682	1	0.689	0.717	0.995	1	1	0.995	1	0.995	0.987	0.686	0.682	0.987	0.987	0.987	0.686	0.987	0.68	0.693
RaGD2015_8503	0.868	0.881	0.877	0.881	0.881	0.868	0.868	0.868	0.881	0.881	0.686	0.785	0.902	0.682	0.855	0.847	0.788	0.894	0.677	0.932	0.855	0.686	0.902	0.783	0.843	0.838	0.677	0.864	0.877	0.682	1	0.689	0.717	0.995	1	1	0.995	1	0.995	0.987	0.686	0.682	0.987	0.987	0.987	0.686	0.987	0.68	0.693
RaGD2013_HD13582	0.701	0.71	0.705	0.705	0.705	0.697	0.697	0.697	0.705	0.705	0.697	0.697	0.718	0.697	0.701	0.705	0.693	0.718	0.722	0.701	0.701	0.697	0.718	0.693	0.701	0.701	0.722	0.705	0.705	0.71	0.689	1	0.739	0.689	0.689	0.689	0.689	0.689	0.689	0.689	0.71	0.71	0.689	0.689	0.689	0.71	0.689	0.718	0.991
RaGD2013_HD13597	0.701	0.71	0.705	0.705	0.705	0.697	0.697	0.697	0.705	0.705	0.697	0.697	0.718	0.697	0.701	0.705	0.693	0.718	0.722	0.701	0.701	0.697	0.718	0.693	0.701	0.701	0.722	0.705	0.705	0.71	0.689	1	0.739	0.689	0.689	0.689	0.689	0.689	0.689	0.689	0.71	0.71	0.689	0.689	0.689	0.71	0.689	0.718	0.991
RaGD2013_HD13611	0.701	0.71	0.705	0.705	0.705	0.697	0.697	0.697	0.705	0.705	0.697	0.697	0.718	0.697	0.701	0.705	0.693	0.718	0.722	0.701	0.701	0.697	0.718	0.693	0.701	0.701	0.722	0.705	0.705	0.71	0.689	1	0.739	0.689	0.689	0.689	0.689	0.689	0.689	0.689	0.71	0.71	0.689	0.689	0.689	0.71	0.689	0.718	0.991
RaGD2013_HD13612	0.701	0.71	0.705	0.705	0.705	0.697	0.697	0.697	0.705	0.705	0.697	0.697	0.718	0.697	0.701	0.705	0.693	0.718	0.722	0.701	0.701	0.697	0.718	0.693	0.701	0.701	0.722	0.705	0.705	0.71	0.689	1	0.739	0.689	0.689	0.689	0.689	0.689	0.689	0.689	0.71	0.71	0.689	0.689	0.689	0.71	0.689	0.718	0.991
RrGD2013_NL13814	0.701	0.71	0.705	0.705	0.705	0.697	0.697	0.697	0.705	0.705	0.697	0.697	0.718	0.697	0.701	0.705	0.693	0.718	0.722	0.701	0.701	0.697	0.718	0.693	0.701	0.701	0.722	0.705	0.705	0.71	0.689	1	0.739	0.689	0.689	0.689	0.689	0.689	0.689	0.689	0.71	0.71	0.689	0.689	0.689	0.71	0.689	0.718	0.991
RrGD2013_NL13815	0.701	0.71	0.705	0.705	0.705	0.697	0.697	0.697	0.705	0.705	0.697	0.697	0.718	0.697	0.701	0.705	0.693	0.718	0.722	0.701	0.701	0.697	0.718	0.693	0.701	0.701	0.722	0.705	0.705	0.71	0.689	1	0.739	0.689	0.689	0.689	0.689	0.689	0.689	0.689	0.71	0.71	0.689	0.689	0.689	0.71	0.689	0.718	0.991
RrGD2013_NL13816	0.701	0.71	0.705	0.705	0.705	0.697	0.697	0.697	0.705	0.705	0.697	0.697	0.718	0.697	0.701	0.705	0.693	0.718	0.722	0.701	0.701	0.697	0.718	0.693	0.701	0.701	0.722	0.705	0.705	0.71	0.689	1	0.739	0.689	0.689	0.689	0.689	0.689	0.689	0.689	0.71	0.71	0.689	0.689	0.689	0.71	0.689	0.718	0.991
RrGD2013_NL13817	0.701	0.71	0.705	0.705	0.705	0.697	0.697	0.697	0.705	0.705	0.697	0.697	0.718	0.697	0.701	0.705	0.693	0.718	0.722	0.701	0.701	0.697	0.718	0.693	0.701	0.701	0.722	0.705	0.705	0.71	0.689	1	0.739	0.689	0.689	0.689	0.689	0.689	0.689	0.689	0.71	0.71	0.689	0.689	0.689	0.71	0.689	0.718	0.991
[truncated: 27 more columns]

## Sheet: S1-CTD aa identity
Seq->	SADS-CoV/CN/GDWT/2017	SADS-CoV/CH/FJWT/2018	RaGD2016_162140	RaGD2015_8505	RaGD2015_8500	RaYN2015_7939	RaYN2015_7942	RaYN2015_7956	RaGD2015_8493	RaGD2014_141388	Bat_coronavirus_HKU2	RaGD2013_HD13593	RsGD2014_NL140337	RsGD2014_NL140344	RaGD2014_141353	RaYN2012_3755	RaGD2014_141193	RsGD2013_HD131610	RaGD2015_8498	RaGD2015_8787	RaGD2014_141394	RsGD2014_NL140345	RsGD2014_NL140359	RaYN2012_3440	RaYN2013_5828	RaYN2013_5854	RaYN2013_5894	RaYN2014_6406	RaGD2016_162119	RaGD2015_8495	RaGD_2015_8462	RrGD2013_NL13820	RaGD2016_CA160172	RsGD2015_8355	RaGD2013_HD13590	RaGD2015_8481	RaGD2015_8497	RaGD2015_8482	UspYN2012_3750	RaYN2013_4264	RaYN2013_4272	RaYN2013_4273	RaYN2013_4294	RaYN2013_4299	RaYN2013_4300	RaYN2013_4302	RaYN2013_4306	RaYN2014_6596	RaYN2014_7347
SADS-CoV/CN/GDWT/2017	1	0.976	0.976	0.984	0.984	0.984	0.984	0.984	0.984	0.984	0.828	0.828	0.789	0.828	0.82	0.851	0.828	0.789	0.804	0.867	0.82	0.828	0.789	0.843	0.851	0.851	0.804	0.859	0.785	0.696	0.777	0.733	0.755	0.785	0.777	0.777	0.777	0.777	0.77	0.77	0.688	0.696	0.77	0.77	0.77	0.688	0.77	0.696	0.733
SADS-CoV/CH/FJWT/2018	0.976	1	1	0.992	0.992	0.992	0.992	0.992	0.992	0.992	0.828	0.828	0.789	0.828	0.82	0.851	0.828	0.789	0.804	0.867	0.82	0.828	0.789	0.843	0.851	0.851	0.804	0.859	0.785	0.696	0.777	0.733	0.755	0.785	0.777	0.777	0.777	0.777	0.77	0.77	0.688	0.696	0.77	0.77	0.77	0.688	0.77	0.688	0.733
RaGD2016_162140	0.976	1	1	0.992	0.992	0.992	0.992	0.992	0.992	0.992	0.828	0.828	0.789	0.828	0.82	0.851	0.828	0.789	0.804	0.867	0.82	0.828	0.789	0.843	0.851	0.851	0.804	0.859	0.785	0.696	0.777	0.733	0.755	0.785	0.777	0.777	0.777	0.777	0.77	0.77	0.688	0.696	0.77	0.77	0.77	0.688	0.77	0.688	0.733
RaGD2015_8505	0.984	0.992	0.992	1	1	1	1	1	1	1	0.835	0.835	0.796	0.835	0.828	0.859	0.835	0.796	0.812	0.875	0.828	0.835	0.796	0.851	0.859	0.859	0.812	0.867	0.792	0.703	0.785	0.74	0.762	0.792	0.785	0.785	0.785	0.785	0.777	0.777	0.696	0.703	0.777	0.777	0.777	0.696	0.777	0.696	0.74
RaGD2015_8500	0.984	0.992	0.992	1	1	1	1	1	1	1	0.835	0.835	0.796	0.835	0.828	0.859	0.835	0.796	0.812	0.875	0.828	0.835	0.796	0.851	0.859	0.859	0.812	0.867	0.792	0.703	0.785	0.74	0.762	0.792	0.785	0.785	0.785	0.785	0.777	0.777	0.696	0.703	0.777	0.777	0.777	0.696	0.777	0.696	0.74
RaYN2015_7939	0.984	0.992	0.992	1	1	1	1	1	1	1	0.835	0.835	0.796	0.835	0.828	0.859	0.835	0.796	0.812	0.875	0.828	0.835	0.796	0.851	0.859	0.859	0.812	0.867	0.792	0.703	0.785	0.74	0.762	0.792	0.785	0.785	0.785	0.785	0.777	0.777	0.696	0.703	0.777	0.777	0.777	0.696	0.777	0.696	0.74
RaYN2015_7942	0.984	0.992	0.992	1	1	1	1	1	1	1	0.835	0.835	0.796	0.835	0.828	0.859	0.835	0.796	0.812	0.875	0.828	0.835	0.796	0.851	0.859	0.859	0.812	0.867	0.792	0.703	0.785	0.74	0.762	0.792	0.785	0.785	0.785	0.785	0.777	0.777	0.696	0.703	0.777	0.777	0.777	0.696	0.777	0.696	0.74
RaYN2015_7956	0.984	0.992	0.992	1	1	1	1	1	1	1	0.835	0.835	0.796	0.835	0.828	0.859	0.835	0.796	0.812	0.875	0.828	0.835	0.796	0.851	0.859	0.859	0.812	0.867	0.792	0.703	0.785	0.74	0.762	0.792	0.785	0.785	0.785	0.785	0.777	0.777	0.696	0.703	0.777	0.777	0.777	0.696	0.777	0.696	0.74
RaGD2015_8493	0.984	0.992	0.992	1	1	1	1	1	1	1	0.835	0.835	0.796	0.835	0.828	0.859	0.835	0.796	0.812	0.875	0.828	0.835	0.796	0.851	0.859	0.859	0.812	0.867	0.792	0.703	0.785	0.74	0.762	0.792	0.785	0.785	0.785	0.785	0.777	0.777	0.696	0.703	0.777	0.777	0.777	0.696	0.777	0.696	0.74
RaGD2014_141388	0.984	0.992	0.992	1	1	1	1	1	1	1	0.835	0.835	0.796	0.835	0.828	0.859	0.835	0.796	0.812	0.875	0.828	0.835	0.796	0.851	0.859	0.859	0.812	0.867	0.792	0.703	0.785	0.74	0.762	0.792	0.785	0.785	0.785	0.785	0.777	0.777	0.696	0.703	0.777	0.777	0.777	0.696	0.777	0.696	0.74
Bat_coronavirus_HKU2	0.828	0.828	0.828	0.835	0.835	0.835	0.835	0.835	0.835	0.835	1	0.796	0.875	1	0.789	0.851	0.796	0.875	0.781	0.89	0.789	1	0.875	0.804	0.843	0.851	0.781	0.835	0.777	0.666	0.777	0.711	0.733	0.777	0.777	0.777	0.777	0.777	0.77	0.77	0.666	0.666	0.77	0.77	0.77	0.666	0.77	0.674	0.711
RaGD2013_HD13593	0.828	0.828	0.828	0.835	0.835	0.835	0.835	0.835	0.835	0.835	0.796	1	0.734	0.796	0.976	0.82	1	0.734	0.835	0.82	0.976	0.796	0.734	0.968	0.812	0.82	0.835	0.82	0.748	0.703	0.748	0.718	0.74	0.748	0.748	0.748	0.748	0.748	0.74	0.74	0.703	0.703	0.74	0.74	0.74	0.703	0.74	0.703	0.718
RsGD2014_NL140337	0.789	0.789	0.789	0.796	0.796	0.796	0.796	0.796	0.796	0.796	0.875	0.734	1	0.875	0.742	0.82	0.734	1	0.757	0.875	0.742	0.875	1	0.757	0.82	0.82	0.757	0.82	0.74	0.651	0.74	0.703	0.733	0.74	0.74	0.74	0.74	0.74	0.733	0.733	0.644	0.651	0.733	0.733	0.733	0.644	0.733	0.629	0.703
RsGD2014_NL140344	0.828	0.828	0.828	0.835	0.835	0.835	0.835	0.835	0.835	0.835	1	0.796	0.875	1	0.789	0.851	0.796	0.875	0.781	0.89	0.789	1	0.875	0.804	0.843	0.851	0.781	0.835	0.777	0.666	0.777	0.711	0.733	0.777	0.777	0.777	0.777	0.777	0.77	0.77	0.666	0.666	0.77	0.77	0.77	0.666	0.77	0.674	0.711
RaGD2014_141353	0.82	0.82	0.82	0.828	0.828	0.828	0.828	0.828	0.828	0.828	0.789	0.976	0.742	0.789	1	0.82	0.976	0.742	0.843	0.812	1	0.789	0.742	0.968	0.812	0.82	0.843	0.812	0.74	0.711	0.74	0.718	0.748	0.74	0.74	0.74	0.74	0.74	0.733	0.733	0.711	0.711	0.733	0.733	0.733	0.711	0.733	0.711	0.711
RaYN2012_3755	0.851	0.851	0.851	0.859	0.859	0.859	0.859	0.859	0.859	0.859	0.851	0.82	0.82	0.851	0.82	1	0.82	0.82	0.843	0.914	0.82	0.851	0.82	0.828	0.992	1	0.843	0.875	0.777	0.711	0.777	0.748	0.77	0.777	0.777	0.777	0.777	0.777	0.77	0.77	0.711	0.711	0.77	0.77	0.77	0.711	0.77	0.696	0.74
RaGD2014_141193	0.828	0.828	0.828	0.835	0.835	0.835	0.835	0.835	0.835	0.835	0.796	1	0.734	0.796	0.976	0.82	1	0.734	0.835	0.82	0.976	0.796	0.734	0.968	0.812	0.82	0.835	0.82	0.748	0.703	0.748	0.718	0.74	0.748	0.748	0.748	0.748	0.748	0.74	0.74	0.703	0.703	0.74	0.74	0.74	0.703	0.74	0.703	0.718
RsGD2013_HD131610	0.789	0.789	0.789	0.796	0.796	0.796	0.796	0.796	0.796	0.796	0.875	0.734	1	0.875	0.742	0.82	0.734	1	0.757	0.875	0.742	0.875	1	0.757	0.82	0.82	0.757	0.82	0.74	0.651	0.74	0.703	0.733	0.74	0.74	0.74	0.74	0.74	0.733	0.733	0.644	0.651	0.733	0.733	0.733	0.644	0.733	0.629	0.703
RaGD2015_8498	0.804	0.804	0.804	0.812	0.812	0.812	0.812	0.812	0.812	0.812	0.781	0.835	0.757	0.781	0.843	0.843	0.835	0.757	1	0.812	0.843	0.781	0.757	0.843	0.835	0.843	1	0.796	0.748	0.711	0.748	0.733	0.77	0.748	0.748	0.748	0.748	0.748	0.74	0.74	0.711	0.711	0.74	0.74	0.74	0.711	0.74	0.688	0.74
RaGD2015_8787	0.867	0.867	0.867	0.875	0.875	0.875	0.875	0.875	0.875	0.875	0.89	0.82	0.875	0.89	0.812	0.914	0.82	0.875	0.812	1	0.812	0.89	0.875	0.828	0.914	0.914	0.812	0.921	0.8	0.718	0.8	0.755	0.777	0.8	0.8	0.8	0.8	0.8	0.792	0.792	0.711	0.718	0.792	0.792	0.792	0.711	0.792	0.696	0.755
RaGD2014_141394	0.82	0.82	0.82	0.828	0.828	0.828	0.828	0.828	0.828	0.828	0.789	0.976	0.742	0.789	1	0.82	0.976	0.742	0.843	0.812	1	0.789	0.742	0.968	0.812	0.82	0.843	0.812	0.74	0.711	0.74	0.718	0.748	0.74	0.74	0.74	0.74	0.74	0.733	0.733	0.711	0.711	0.733	0.733	0.733	0.711	0.733	0.711	0.711
RsGD2014_NL140345	0.828	0.828	0.828	0.835	0.835	0.835	0.835	0.835	0.835	0.835	1	0.796	0.875	1	0.789	0.851	0.796	0.875	0.781	0.89	0.789	1	0.875	0.804	0.843	0.851	0.781	0.835	0.777	0.666	0.777	0.711	0.733	0.777	0.777	0.777	0.777	0.777	0.77	0.77	0.666	0.666	0.77	0.77	0.77	0.666	0.77	0.674	0.711
RsGD2014_NL140359	0.789	0.789	0.789	0.796	0.796	0.796	0.796	0.796	0.796	0.796	0.875	0.734	1	0.875	0.742	0.82	0.734	1	0.757	0.875	0.742	0.875	1	0.757	0.82	0.82	0.757	0.82	0.74	0.651	0.74	0.703	0.733	0.74	0.74	0.74	0.74	0.74	0.733	0.733	0.644	0.651	0.733	0.733	0.733	0.644	0.733	0.629	0.703
RaYN2012_3440	0.843	0.843	0.843	0.851	0.851	0.851	0.851	0.851	0.851	0.851	0.804	0.968	0.757	0.804	0.968	0.828	0.968	0.757	0.843	0.828	0.968	0.804	0.757	1	0.82	0.828	0.843	0.812	0.74	0.711	0.733	0.703	0.74	0.74	0.733	0.733	0.733	0.733	0.725	0.725	0.711	0.711	0.725	0.725	0.725	0.711	0.725	0.711	0.703
RaYN2013_5828	0.851	0.851	0.851	0.859	0.859	0.859	0.859	0.859	0.859	0.859	0.843	0.812	0.82	0.843	0.812	0.992	0.812	0.82	0.835	0.914	0.812	0.843	0.82	0.82	1	0.992	0.835	0.875	0.777	0.711	0.777	0.748	0.77	0.777	0.777	0.777	0.777	0.777	0.77	0.77	0.711	0.711	0.77	0.77	0.77	0.711	0.77	0.696	0.74
RaYN2013_5854	0.851	0.851	0.851	0.859	0.859	0.859	0.859	0.859	0.859	0.859	0.851	0.82	0.82	0.851	0.82	1	0.82	0.82	0.843	0.914	0.82	0.851	0.82	0.828	0.992	1	0.843	0.875	0.777	0.711	0.777	0.748	0.77	0.777	0.777	0.777	0.777	0.777	0.77	0.77	0.711	0.711	0.77	0.77	0.77	0.711	0.77	0.696	0.74
RaYN2013_5894	0.804	0.804	0.804	0.812	0.812	0.812	0.812	0.812	0.812	0.812	0.781	0.835	0.757	0.781	0.843	0.843	0.835	0.757	1	0.812	0.843	0.781	0.757	0.843	0.835	0.843	1	0.796	0.748	0.711	0.748	0.733	0.77	0.748	0.748	0.748	0.748	0.748	0.74	0.74	0.711	0.711	0.74	0.74	0.74	0.711	0.74	0.688	0.74
RaYN2014_6406	0.859	0.859	0.859	0.867	0.867	0.867	0.867	0.867	0.867	0.867	0.835	0.82	0.82	0.835	0.812	0.875	0.82	0.82	0.796	0.921	0.812	0.835	0.82	0.812	0.875	0.875	0.796	1	0.807	0.703	0.807	0.74	0.777	0.807	0.807	0.807	0.807	0.807	0.8	0.8	0.696	0.703	0.8	0.8	0.8	0.696	0.8	0.674	0.748
RaGD2016_162119	0.785	0.785	0.785	0.792	0.792	0.792	0.792	0.792	0.792	0.792	0.777	0.748	0.74	0.777	0.74	0.777	0.748	0.74	0.748	0.8	0.74	0.777	0.74	0.74	0.777	0.777	0.748	0.807	1	0.762	0.985	0.814	0.859	1	0.985	0.985	0.985	0.985	0.985	0.97	0.77	0.762	0.97	0.97	0.97	0.77	0.97	0.762	0.829
RaGD2015_8495	0.696	0.696	0.696	0.703	0.703	0.703	0.703	0.703	0.703	0.703	0.666	0.703	0.651	0.666	0.711	0.711	0.703	0.651	0.711	0.718	0.711	0.666	0.651	0.711	0.711	0.711	0.711	0.703	0.762	1	0.77	0.725	0.777	0.762	0.77	0.77	0.77	0.77	0.762	0.755	0.977	0.992	0.755	0.755	0.755	0.977	0.755	0.814	0.733
RaGD_2015_8462	0.777	0.777	0.777	0.785	0.785	0.785	0.785	0.785	0.785	0.785	0.777	0.748	0.74	0.777	0.74	0.777	0.748	0.74	0.748	0.8	0.74	0.777	0.74	0.733	0.777	0.777	0.748	0.807	0.985	0.77	1	0.822	0.859	0.985	1	1	1	1	0.985	0.985	0.762	0.77	0.985	0.985	0.985	0.762	0.985	0.755	0.837
RrGD2013_NL13820	0.733	0.733	0.733	0.74	0.74	0.74	0.74	0.74	0.74	0.74	0.711	0.718	0.703	0.711	0.718	0.748	0.718	0.703	0.733	0.755	0.718	0.711	0.703	0.703	0.748	0.748	0.733	0.74	0.814	0.725	0.822	1	0.822	0.814	0.822	0.822	0.822	0.822	0.807	0.822	0.725	0.733	0.822	0.822	0.822	0.725	0.822	0.703	0.962
RaGD2016_CA160172	0.755	0.755	0.755	0.762	0.762	0.762	0.762	0.762	0.762	0.762	0.733	0.74	0.733	0.733	0.748	0.77	0.74	0.733	0.77	0.777	0.748	0.733	0.733	0.74	0.77	0.77	0.77	0.777	0.859	0.777	0.859	0.822	1	0.859	0.859	0.859	0.859	0.859	0.859	0.859	0.785	0.777	0.859	0.859	0.859	0.785	0.859	0.762	0.837
RsGD2015_8355	0.785	0.785	0.785	0.792	0.792	0.792	0.792	0.792	0.792	0.792	0.777	0.748	0.74	0.777	0.74	0.777	0.748	0.74	0.748	0.8	0.74	0.777	0.74	0.74	0.777	0.777	0.748	0.807	1	0.762	0.985	0.814	0.859	1	0.985	0.985	0.985	0.985	0.985	0.97	0.77	0.762	0.97	0.97	0.97	0.77	0.97	0.762	0.829
RaGD2013_HD13590	0.777	0.777	0.777	0.785	0.785	0.785	0.785	0.785	0.785	0.785	0.777	0.748	0.74	0.777	0.74	0.777	0.748	0.74	0.748	0.8	0.74	0.777	0.74	0.733	0.777	0.777	0.748	0.807	0.985	0.77	1	0.822	0.859	0.985	1	1	1	1	0.985	0.985	0.762	0.77	0.985	0.985	0.985	0.762	0.985	0.755	0.837
RaGD2015_8481	0.777	0.777	0.777	0.785	0.785	0.785	0.785	0.785	0.785	0.785	0.777	0.748	0.74	0.777	0.74	0.777	0.748	0.74	0.748	0.8	0.74	0.777	0.74	0.733	0.777	0.777	0.748	0.807	0.985	0.77	1	0.822	0.859	0.985	1	1	1	1	0.985	0.985	0.762	0.77	0.985	0.985	0.985	0.762	0.985	0.755	0.837
RaGD2015_8497	0.777	0.777	0.777	0.785	0.785	0.785	0.785	0.785	0.785	0.785	0.777	0.748	0.74	0.777	0.74	0.777	0.748	0.74	0.748	0.8	0.74	0.777	0.74	0.733	0.777	0.777	0.748	0.807	0.985	0.77	1	0.822	0.859	0.985	1	1	1	1	0.985	0.985	0.762	0.77	0.985	0.985	0.985	0.762	0.985	0.755	0.837
RaGD2015_8482	0.777	0.777	0.777	0.785	0.785	0.785	0.785	0.785	0.785	0.785	0.777	0.748	0.74	0.777	0.74	0.777	0.748	0.74	0.748	0.8	0.74	0.777	0.74	0.733	0.777	0.777	0.748	0.807	0.985	0.77	1	0.822	0.859	0.985	1	1	1	1	0.985	0.985	0.762	0.77	0.985	0.985	0.985	0.762	0.985	0.755	0.837
UspYN2012_3750	0.77	0.77	0.77	0.777	0.777	0.777	0.777	0.777	0.777	0.777	0.77	0.74	0.733	0.77	0.733	0.77	0.74	0.733	0.74	0.792	0.733	0.77	0.733	0.725	0.77	0.77	0.74	0.8	0.985	0.762	0.985	0.807	0.859	0.985	0.985	0.985	0.985	0.985	1	0.97	0.77	0.762	0.97	0.97	0.97	0.77	0.97	0.762	0.822
RaYN2013_4264	0.77	0.77	0.77	0.777	0.777	0.777	0.777	0.777	0.777	0.777	0.77	0.74	0.733	0.77	0.733	0.77	0.74	0.733	0.74	0.792	0.733	0.77	0.733	0.725	0.77	0.77	0.74	0.8	0.97	0.755	0.985	0.822	0.859	0.97	0.985	0.985	0.985	0.985	0.97	1	0.748	0.755	1	1	1	0.748	1	0.74	0.837
RaYN2013_4272	0.688	0.688	0.688	0.696	0.696	0.696	0.696	0.696	0.696	0.696	0.666	0.703	0.644	0.666	0.711	0.711	0.703	0.644	0.711	0.711	0.711	0.666	0.644	0.711	0.711	0.711	0.711	0.696	0.77	0.977	0.762	0.725	0.785	0.77	0.762	0.762	0.762	0.762	0.77	0.748	1	0.985	0.748	0.748	0.748	1	0.748	0.814	0.74
RaYN2013_4273	0.696	0.696	0.696	0.703	0.703	0.703	0.703	0.703	0.703	0.703	0.666	0.703	0.651	0.666	0.711	0.711	0.703	0.651	0.711	0.718	0.711	0.666	0.651	0.711	0.711	0.711	0.711	0.703	0.762	0.992	0.77	0.733	0.777	0.762	0.77	0.77	0.77	0.77	0.762	0.755	0.985	1	0.755	0.755	0.755	0.985	0.755	0.807	0.74
RaYN2013_4294	0.77	0.77	0.77	0.777	0.777	0.777	0.777	0.777	0.777	0.777	0.77	0.74	0.733	0.77	0.733	0.77	0.74	0.733	0.74	0.792	0.733	0.77	0.733	0.725	0.77	0.77	0.74	0.8	0.97	0.755	0.985	0.822	0.859	0.97	0.985	0.985	0.985	0.985	0.97	1	0.748	0.755	1	1	1	0.748	1	0.74	0.837
RaYN2013_4299	0.77	0.77	0.77	0.777	0.777	0.777	0.777	0.777	0.777	0.777	0.77	0.74	0.733	0.77	0.733	0.77	0.74	0.733	0.74	0.792	0.733	0.77	0.733	0.725	0.77	0.77	0.74	0.8	0.97	0.755	0.985	0.822	0.859	0.97	0.985	0.985	0.985	0.985	0.97	1	0.748	0.755	1	1	1	0.748	1	0.74	0.837
RaYN2013_4300	0.77	0.77	0.77	0.777	0.777	0.777	0.777	0.777	0.777	0.777	0.77	0.74	0.733	0.77	0.733	0.77	0.74	0.733	0.74	0.792	0.733	0.77	0.733	0.725	0.77	0.77	0.74	0.8	0.97	0.755	0.985	0.822	0.859	0.97	0.985	0.985	0.985	0.985	0.97	1	0.748	0.755	1	1	1	0.748	1	0.74	0.837
RaYN2013_4302	0.688	0.688	0.688	0.696	0.696	0.696	0.696	0.696	0.696	0.696	0.666	0.703	0.644	0.666	0.711	0.711	0.703	0.644	0.711	0.711	0.711	0.666	0.644	0.711	0.711	0.711	0.711	0.696	0.77	0.977	0.762	0.725	0.785	0.77	0.762	0.762	0.762	0.762	0.77	0.748	1	0.985	0.748	0.748	0.748	1	0.748	0.814	0.74
RaYN2013_4306	0.77	0.77	0.77	0.777	0.777	0.777	0.777	0.777	0.777	0.777	0.77	0.74	0.733	0.77	0.733	0.77	0.74	0.733	0.74	0.792	0.733	0.77	0.733	0.725	0.77	0.77	0.74	0.8	0.97	0.755	0.985	0.822	0.859	0.97	0.985	0.985	0.985	0.985	0.97	1	0.748	0.755	1	1	1	0.748	1	0.74	0.837
RaYN2014_6596	0.696	0.688	0.688	0.696	0.696	0.696	0.696	0.696	0.696	0.696	0.674	0.703	0.629	0.674	0.711	0.696	0.703	0.629	0.688	0.696	0.711	0.674	0.629	0.711	0.696	0.696	0.688	0.674	0.762	0.814	0.755	0.703	0.762	0.762	0.755	0.755	0.755	0.755	0.762	0.74	0.814	0.807	0.74	0.74	0.74	0.814	0.74	1	0.718
RaYN2014_7347	0.733	0.733	0.733	0.74	0.74	0.74	0.74	0.74	0.74	0.74	0.711	0.718	0.703	0.711	0.711	0.74	0.718	0.703	0.74	0.755	0.711	0.711	0.703	0.703	0.74	0.74	0.74	0.748	0.829	0.733	0.837	0.962	0.837	0.829	0.837	0.837	0.837	0.837	0.822	0.837	0.74	0.74	0.837	0.837	0.837	0.74	0.837	0.718	1
RaYN2015_7837	0.762	0.762	0.762	0.77	0.77	0.77	0.77	0.77	0.77	0.77	0.762	0.725	0.74	0.762	0.718	0.762	0.725	0.74	0.725	0.785	0.718	0.762	0.74	0.718	0.762	0.762	0.725	0.792	0.955	0.748	0.955	0.807	0.851	0.955	0.955	0.955	0.955	0.955	0.962	0.955	0.755	0.748	0.955	0.955	0.955	0.755	0.955	0.748	0.814
RaYN2015_7874	0.777	0.777	0.777	0.785	0.785	0.785	0.785	0.785	0.785	0.785	0.777	0.755	0.74	0.777	0.748	0.777	0.755	0.74	0.748	0.8	0.748	0.777	0.74	0.733	0.777	0.777	0.748	0.814	0.97	0.762	0.985	0.822	0.859	0.97	0.985	0.985	0.985	0.985	0.97	0.985	0.755	0.762	0.985	0.985	0.985	0.755	0.985	0.748	0.837
RaYN2015_7895	0.77	0.77	0.77	0.777	0.777	0.777	0.777	0.777	0.777	0.777	0.77	0.74	0.733	0.77	0.733	0.77	0.74	0.733	0.74	0.792	0.733	0.77	0.733	0.725	0.77	0.77	0.74	0.8	0.97	0.755	0.985	0.822	0.859	0.97	0.985	0.985	0.985	0.985	0.97	1	0.748	0.755	1	1	1	0.748	1	0.74	0.837
RaYN2015_7898	0.725	0.725	0.725	0.733	0.733	0.733	0.733	0.733	0.733	0.733	0.703	0.711	0.711	0.703	0.703	0.733	0.711	0.711	0.733	0.748	0.703	0.703	0.711	0.696	0.733	0.733	0.733	0.74	0.822	0.725	0.829	0.962	0.829	0.822	0.829	0.829	0.829	0.829	0.814	0.829	0.733	0.733	0.829	0.829	0.829	0.733	0.829	0.711	0.992
RaYN2015_7904	0.696	0.696	0.696	0.703	0.703	0.703	0.703	0.703	0.703	0.703	0.666	0.703	0.651	0.666	0.711	0.711	0.703	0.651	0.711	0.718	0.711	0.666	0.651	0.711	0.711	0.711	0.711	0.703	0.762	0.992	0.77	0.733	0.777	0.762	0.77	0.77	0.77	0.77	0.762	0.755	0.985	1	0.755	0.755	0.755	0.985	0.755	0.807	0.74
RaYN2015_7913	0.696	0.688	0.688	0.696	0.696	0.696	0.696	0.696	0.696	0.696	0.674	0.703	0.629	0.674	0.711	0.696	0.703	0.629	0.688	0.696	0.711	0.674	0.629	0.711	0.696	0.696	0.688	0.674	0.762	0.814	0.755	0.703	0.762	0.762	0.755	0.755	0.755	0.755	0.762	0.74	0.814	0.807	0.74	0.74	0.74	0.814	0.74	1	0.718
RaYN2015_7917	0.696	0.688	0.688	0.696	0.696	0.696	0.696	0.696	0.696	0.696	0.674	0.703	0.629	0.674	0.711	0.696	0.703	0.629	0.688	0.696	0.711	0.674	0.629	0.711	0.696	0.696	0.688	0.674	0.762	0.814	0.755	0.703	0.762	0.762	0.755	0.755	0.755	0.755	0.762	0.74	0.814	0.807	0.74	0.74	0.74	0.814	0.74	1	0.718
RaYN2015_7918	0.696	0.696	0.696	0.703	0.703	0.703	0.703	0.703	0.703	0.703	0.666	0.703	0.651	0.666	0.711	0.711	0.703	0.651	0.711	0.718	0.711	0.666	0.651	0.711	0.711	0.711	0.711	0.703	0.762	0.992	0.77	0.733	0.777	0.762	0.77	0.77	0.77	0.77	0.762	0.755	0.985	1	0.755	0.755	0.755	0.985	0.755	0.807	0.74
RaYN2015_7919	0.696	0.696	0.696	0.703	0.703	0.703	0.703	0.703	0.703	0.703	0.666	0.703	0.651	0.666	0.711	0.711	0.703	0.651	0.711	0.718	0.711	0.666	0.651	0.711	0.711	0.711	0.711	0.703	0.762	1	0.77	0.725	0.777	0.762	0.77	0.77	0.77	0.77	0.762	0.755	0.977	0.992	0.755	0.755	0.755	0.977	0.755	0.814	0.733
RaYN2015_7928	0.696	0.696	0.696	0.703	0.703	0.703	0.703	0.703	0.703	0.703	0.666	0.703	0.651	0.666	0.711	0.711	0.703	0.651	0.711	0.718	0.711	0.666	0.651	0.711	0.711	0.711	0.711	0.703	0.762	0.992	0.77	0.733	0.777	0.762	0.77	0.77	0.77	0.77	0.762	0.755	0.985	1	0.755	0.755	0.755	0.985	0.755	0.807	0.74
RaYN2015_7935	0.725	0.725	0.725	0.733	0.733	0.733	0.733	0.733	0.733	0.733	0.703	0.711	0.711	0.703	0.703	0.733	0.711	0.711	0.733	0.748	0.703	0.703	0.711	0.696	0.733	0.733	0.733	0.74	0.822	0.725	0.829	0.962	0.829	0.822	0.829	0.829	0.829	0.829	0.814	0.829	0.733	0.733	0.829	0.829	0.829	0.733	0.829	0.711	0.992
RaYN2015_7944	0.77	0.77	0.77	0.777	0.777	0.777	0.777	0.777	0.777	0.777	0.77	0.74	0.733	0.77	0.733	0.77	0.74	0.733	0.74	0.792	0.733	0.77	0.733	0.725	0.77	0.77	0.74	0.8	0.97	0.755	0.985	0.822	0.859	0.97	0.985	0.985	0.985	0.985	0.97	1	0.748	0.755	1	1	1	0.748	1	0.74	0.837
RaYN2015_7949	0.696	0.696	0.696	0.703	0.703	0.703	0.703	0.703	0.703	0.703	0.666	0.703	0.651	0.666	0.711	0.711	0.703	0.651	0.711	0.718	0.711	0.666	0.651	0.711	0.711	0.711	0.711	0.703	0.762	0.992	0.77	0.733	0.777	0.762	0.77	0.77	0.77	0.77	0.762	0.755	0.985	1	0.755	0.755	0.755	0.985	0.755	0.807	0.74
RaYN2015_7960	0.696	0.696	0.696	0.703	0.703	0.703	0.703	0.703	0.703	0.703	0.666	0.703	0.651	0.666	0.711	0.711	0.703	0.651	0.711	0.718	0.711	0.666	0.651	0.711	0.711	0.711	0.711	0.703	0.762	0.992	0.77	0.733	0.777	0.762	0.77	0.77	0.77	0.77	0.762	0.755	0.985	1	0.755	0.755	0.755	0.985	0.755	0.807	0.74
RsGD2015_8356	0.777	0.777	0.777	0.785	0.785	0.785	0.785	0.785	0.785	0.785	0.777	0.748	0.74	0.777	0.74	0.777	0.748	0.74	0.748	0.8	0.74	0.777	0.74	0.733	0.777	0.777	0.748	0.807	0.985	0.77	1	0.822	0.859	0.985	1	1	1	1	0.985	0.985	0.762	0.77	0.985	0.985	0.985	0.762	0.985	0.755	0.837
RaGD2015_8489	0.777	0.777	0.777	0.785	0.785	0.785	0.785	0.785	0.785	0.785	0.777	0.748	0.74	0.777	0.74	0.777	0.748	0.74	0.748	0.8	0.74	0.777	0.74	0.733	0.777	0.777	0.748	0.807	0.985	0.77	1	0.822	0.859	0.985	1	1	1	1	0.985	0.985	0.762	0.77	0.985	0.985	0.985	0.762	0.985	0.755	0.837
RaGD2015_8492	0.696	0.696	0.696	0.703	0.703	0.703	0.703	0.703	0.703	0.703	0.666	0.703	0.651	0.666	0.711	0.711	0.703	0.651	0.711	0.718	0.711	0.666	0.651	0.711	0.711	0.711	0.711	0.703	0.762	1	0.77	0.725	0.777	0.762	0.77	0.77	0.77	0.77	0.762	0.755	0.977	0.992	0.755	0.755	0.755	0.977	0.755	0.814	0.733
RaGD2015_8496	0.777	0.777	0.777	0.785	0.785	0.785	0.785	0.785	0.785	0.785	0.777	0.748	0.74	0.777	0.74	0.777	0.748	0.74	0.748	0.8	0.74	0.777	0.74	0.733	0.777	0.777	0.748	0.807	0.985	0.77	1	0.822	0.859	0.985	1	1	1	1	0.985	0.985	0.762	0.77	0.985	0.985	0.985	0.762	0.985	0.755	0.837
RaGD2015_8503	0.777	0.777	0.777	0.785	0.785	0.785	0.785	0.785	0.785	0.785	0.777	0.748	0.74	0.777	0.74	0.777	0.748	0.74	0.748	0.8	0.74	0.777	0.74	0.733	0.777	0.777	0.748	0.807	0.985	0.77	1	0.822	0.859	0.985	1	1	1	1	0.985	0.985	0.762	0.77	0.985	0.985	0.985	0.762	0.985	0.755	0.837
RaGD2013_HD13582	0.725	0.725	0.725	0.733	0.733	0.733	0.733	0.733	0.733	0.733	0.703	0.711	0.711	0.703	0.703	0.733	0.711	0.711	0.733	0.748	0.703	0.703	0.711	0.696	0.733	0.733	0.733	0.74	0.822	0.725	0.829	0.962	0.829	0.822	0.829	0.829	0.829	0.829	0.814	0.829	0.733	0.733	0.829	0.829	0.829	0.733	0.829	0.711	0.992
RaGD2013_HD13597	0.725	0.725	0.725	0.733	0.733	0.733	0.733	0.733	0.733	0.733	0.703	0.711	0.711	0.703	0.703	0.733	0.711	0.711	0.733	0.748	0.703	0.703	0.711	0.696	0.733	0.733	0.733	0.74	0.822	0.725	0.829	0.962	0.829	0.822	0.829	0.829	0.829	0.829	0.814	0.829	0.733	0.733	0.829	0.829	0.829	0.733	0.829	0.711	0.992
RaGD2013_HD13611	0.718	0.718	0.718	0.725	0.725	0.725	0.725	0.725	0.725	0.725	0.696	0.703	0.703	0.696	0.696	0.725	0.703	0.703	0.725	0.74	0.696	0.696	0.703	0.688	0.725	0.725	0.725	0.733	0.814	0.718	0.822	0.955	0.822	0.814	0.822	0.822	0.822	0.822	0.807	0.822	0.725	0.725	0.822	0.822	0.822	0.725	0.822	0.703	0.985
RaGD2013_HD13612	0.725	0.725	0.725	0.733	0.733	0.733	0.733	0.733	0.733	0.733	0.703	0.711	0.711	0.703	0.703	0.733	0.711	0.711	0.733	0.748	0.703	0.703	0.711	0.696	0.733	0.733	0.733	0.74	0.822	0.725	0.829	0.962	0.829	0.822	0.829	0.829	0.829	0.829	0.814	0.829	0.733	0.733	0.829	0.829	0.829	0.733	0.829	0.711	0.992
RrGD2013_NL13814	0.733	0.733	0.733	0.74	0.74	0.74	0.74	0.74	0.74	0.74	0.711	0.718	0.703	0.711	0.718	0.748	0.718	0.703	0.733	0.755	0.718	0.711	0.703	0.703	0.748	0.748	0.733	0.74	0.814	0.725	0.822	1	0.822	0.814	0.822	0.822	0.822	0.822	0.807	0.822	0.725	0.733	0.822	0.822	0.822	0.725	0.822	0.703	0.962
RrGD2013_NL13815	0.733	0.733	0.733	0.74	0.74	0.74	0.74	0.74	0.74	0.74	0.711	0.718	0.703	0.711	0.718	0.748	0.718	0.703	0.733	0.755	0.718	0.711	0.703	0.703	0.748	0.748	0.733	0.74	0.814	0.725	0.822	1	0.822	0.814	0.822	0.822	0.822	0.822	0.807	0.822	0.725	0.733	0.822	0.822	0.822	0.725	0.822	0.703	0.962
RrGD2013_NL13816	0.733	0.733	0.733	0.74	0.74	0.74	0.74	0.74	0.74	0.74	0.711	0.718	0.703	0.711	0.718	0.748	0.718	0.703	0.733	0.755	0.718	0.711	0.703	0.703	0.748	0.748	0.733	0.74	0.814	0.725	0.822	1	0.822	0.814	0.822	0.822	0.822	0.822	0.807	0.822	0.725	0.733	0.822	0.822	0.822	0.725	0.822	0.703	0.962
RrGD2013_NL13817	0.733	0.733	0.733	0.74	0.74	0.74	0.74	0.74	0.74	0.74	0.711	0.718	0.703	0.711	0.718	0.748	0.718	0.703	0.733	0.755	0.718	0.711	0.703	0.703	0.748	0.748	0.733	0.74	0.814	0.725	0.822	1	0.822	0.814	0.822	0.822	0.822	0.822	0.807	0.822	0.725	0.733	0.822	0.822	0.822	0.725	0.822	0.703	0.962
[truncated: 27 more columns]

## Sheet: S1 aa identity
Seq->	SADS-CoV/CN/GDWT/2017	SADS-CoV/CH/FJWT/2018	RaGD2016_162140	RaGD2015_8505	RaGD2015_8500	RaYN2015_7939	RaYN2015_7942	RaYN2015_7956	RaGD2015_8493	RaGD2014_141388	Bat_coronavirus_HKU2	RaGD2013_HD13593	RsGD2014_NL140337	RsGD2014_NL140344	RaGD2014_141353	RaYN2012_3755	RaGD2014_141193	RsGD2013_HD131610	RaGD2015_8498	RaGD2015_8787	RaGD2014_141394	RsGD2014_NL140345	RsGD2014_NL140359	RaYN2012_3440	RaYN2013_5828	RaYN2013_5854	RaYN2013_5894	RaYN2014_6406	RaGD2016_162119	RaGD2015_8495	RaGD_2015_8462	RrGD2013_NL13820	RaGD2016_CA160172	RsGD2015_8355	RaGD2013_HD13590	RaGD2015_8481	RaGD2015_8497	RaGD2015_8482	UspYN2012_3750	RaYN2013_4264	RaYN2013_4272	RaYN2013_4273	RaYN2013_4294	RaYN2013_4299	RaYN2013_4300	RaYN2013_4302	RaYN2013_4306	RaYN2014_6596	RaYN2014_7347
SADS-CoV/CN/GDWT/2017	1	0.979	0.977	0.985	0.985	0.974	0.974	0.974	0.985	0.983	0.772	0.846	0.832	0.77	0.92	0.875	0.851	0.829	0.75	0.895	0.919	0.772	0.83	0.858	0.875	0.873	0.75	0.922	0.916	0.751	0.872	0.759	0.768	0.872	0.872	0.872	0.871	0.872	0.865	0.865	0.753	0.751	0.865	0.865	0.865	0.753	0.865	0.75	0.764
SADS-CoV/CH/FJWT/2018	0.979	1	0.998	0.99	0.99	0.979	0.979	0.979	0.99	0.992	0.773	0.846	0.838	0.772	0.924	0.882	0.851	0.834	0.748	0.897	0.922	0.773	0.836	0.858	0.878	0.876	0.748	0.928	0.927	0.749	0.878	0.759	0.771	0.878	0.878	0.878	0.876	0.878	0.872	0.872	0.754	0.753	0.872	0.872	0.872	0.754	0.872	0.75	0.764
RaGD2016_162140	0.977	0.998	1	0.992	0.992	0.977	0.977	0.977	0.992	0.994	0.772	0.844	0.836	0.77	0.922	0.88	0.849	0.832	0.748	0.895	0.92	0.772	0.834	0.856	0.876	0.875	0.748	0.926	0.929	0.747	0.876	0.757	0.769	0.876	0.876	0.876	0.874	0.876	0.871	0.871	0.753	0.751	0.871	0.871	0.871	0.753	0.871	0.748	0.763
RaGD2015_8505	0.985	0.99	0.992	1	1	0.981	0.981	0.981	1	0.998	0.775	0.847	0.84	0.773	0.924	0.882	0.852	0.836	0.751	0.902	0.922	0.775	0.838	0.86	0.878	0.876	0.751	0.928	0.929	0.754	0.88	0.763	0.771	0.88	0.88	0.88	0.878	0.88	0.872	0.872	0.756	0.754	0.872	0.872	0.872	0.756	0.872	0.752	0.768
RaGD2015_8500	0.985	0.99	0.992	1	1	0.981	0.981	0.981	1	0.998	0.775	0.847	0.84	0.773	0.924	0.882	0.852	0.836	0.751	0.902	0.922	0.775	0.838	0.86	0.878	0.876	0.751	0.928	0.929	0.754	0.88	0.763	0.771	0.88	0.88	0.88	0.878	0.88	0.872	0.872	0.756	0.754	0.872	0.872	0.872	0.756	0.872	0.752	0.768
RaYN2015_7939	0.974	0.979	0.977	0.981	0.981	1	1	1	0.981	0.983	0.773	0.844	0.836	0.772	0.924	0.876	0.849	0.832	0.755	0.895	0.922	0.773	0.834	0.856	0.876	0.875	0.755	0.933	0.916	0.749	0.874	0.755	0.766	0.874	0.874	0.874	0.872	0.874	0.867	0.867	0.754	0.753	0.867	0.867	0.867	0.754	0.867	0.752	0.761
RaYN2015_7942	0.974	0.979	0.977	0.981	0.981	1	1	1	0.981	0.983	0.773	0.844	0.836	0.772	0.924	0.876	0.849	0.832	0.755	0.895	0.922	0.773	0.834	0.856	0.876	0.875	0.755	0.933	0.916	0.749	0.874	0.755	0.766	0.874	0.874	0.874	0.872	0.874	0.867	0.867	0.754	0.753	0.867	0.867	0.867	0.754	0.867	0.752	0.761
RaYN2015_7956	0.974	0.979	0.977	0.981	0.981	1	1	1	0.981	0.983	0.773	0.844	0.836	0.772	0.924	0.876	0.849	0.832	0.755	0.895	0.922	0.773	0.834	0.856	0.876	0.875	0.755	0.933	0.916	0.749	0.874	0.755	0.766	0.874	0.874	0.874	0.872	0.874	0.867	0.867	0.754	0.753	0.867	0.867	0.867	0.754	0.867	0.752	0.761
RaGD2015_8493	0.985	0.99	0.992	1	1	0.981	0.981	0.981	1	0.998	0.775	0.847	0.84	0.773	0.924	0.882	0.852	0.836	0.751	0.902	0.922	0.775	0.838	0.86	0.878	0.876	0.751	0.928	0.929	0.754	0.88	0.763	0.771	0.88	0.88	0.88	0.878	0.88	0.872	0.872	0.756	0.754	0.872	0.872	0.872	0.756	0.872	0.752	0.768
RaGD2014_141388	0.983	0.992	0.994	0.998	0.998	0.983	0.983	0.983	0.998	1	0.777	0.849	0.841	0.775	0.926	0.884	0.854	0.838	0.753	0.9	0.924	0.777	0.84	0.862	0.88	0.878	0.753	0.93	0.931	0.753	0.882	0.761	0.773	0.882	0.882	0.882	0.88	0.882	0.874	0.874	0.758	0.756	0.874	0.874	0.874	0.758	0.874	0.752	0.766
Bat_coronavirus_HKU2	0.772	0.773	0.772	0.775	0.775	0.773	0.773	0.773	0.775	0.777	1	0.765	0.81	0.998	0.759	0.77	0.759	0.814	0.764	0.786	0.757	1	0.808	0.759	0.77	0.772	0.766	0.773	0.764	0.793	0.76	0.73	0.726	0.758	0.76	0.76	0.76	0.76	0.753	0.753	0.798	0.796	0.753	0.753	0.753	0.798	0.753	0.77	0.732
RaGD2013_HD13593	0.846	0.846	0.844	0.847	0.847	0.844	0.844	0.844	0.847	0.849	0.765	1	0.78	0.763	0.879	0.816	0.952	0.78	0.76	0.838	0.877	0.765	0.778	0.931	0.815	0.815	0.761	0.838	0.826	0.737	0.835	0.754	0.807	0.833	0.835	0.835	0.833	0.835	0.828	0.826	0.748	0.743	0.826	0.826	0.826	0.748	0.826	0.746	0.757
RsGD2014_NL140337	0.832	0.838	0.836	0.84	0.84	0.836	0.836	0.836	0.84	0.841	0.81	0.78	1	0.808	0.814	0.841	0.781	0.99	0.735	0.886	0.812	0.81	0.998	0.784	0.843	0.841	0.737	0.843	0.827	0.72	0.851	0.748	0.766	0.851	0.851	0.851	0.851	0.851	0.847	0.843	0.727	0.725	0.843	0.843	0.843	0.727	0.843	0.717	0.755
RsGD2014_NL140344	0.77	0.772	0.77	0.773	0.773	0.772	0.772	0.772	0.773	0.775	0.998	0.763	0.808	1	0.757	0.768	0.757	0.812	0.762	0.784	0.755	0.998	0.806	0.757	0.768	0.77	0.764	0.772	0.762	0.791	0.758	0.73	0.724	0.756	0.758	0.758	0.758	0.758	0.751	0.751	0.796	0.794	0.751	0.751	0.751	0.796	0.751	0.768	0.732
RaGD2014_141353	0.92	0.924	0.922	0.924	0.924	0.924	0.924	0.924	0.924	0.926	0.759	0.879	0.814	0.757	1	0.865	0.887	0.812	0.766	0.88	0.998	0.759	0.812	0.889	0.863	0.863	0.766	0.935	0.887	0.753	0.86	0.754	0.766	0.858	0.86	0.86	0.858	0.86	0.854	0.854	0.758	0.756	0.854	0.854	0.854	0.758	0.854	0.754	0.754
RaYN2012_3755	0.875	0.882	0.88	0.882	0.882	0.876	0.876	0.876	0.882	0.884	0.77	0.816	0.841	0.768	0.865	1	0.823	0.838	0.761	0.886	0.863	0.77	0.84	0.834	0.987	0.987	0.761	0.878	0.851	0.754	0.858	0.759	0.771	0.856	0.858	0.858	0.858	0.858	0.854	0.854	0.765	0.762	0.854	0.854	0.854	0.765	0.854	0.75	0.763
RaGD2014_141193	0.851	0.851	0.849	0.852	0.852	0.849	0.849	0.849	0.852	0.854	0.759	0.952	0.781	0.757	0.887	0.823	1	0.781	0.761	0.847	0.886	0.759	0.779	0.964	0.818	0.818	0.762	0.843	0.814	0.742	0.829	0.746	0.798	0.831	0.829	0.829	0.827	0.829	0.825	0.825	0.745	0.744	0.825	0.825	0.825	0.745	0.825	0.746	0.754
RsGD2013_HD131610	0.829	0.834	0.832	0.836	0.836	0.832	0.832	0.832	0.836	0.838	0.814	0.78	0.99	0.812	0.812	0.838	0.781	1	0.733	0.882	0.81	0.814	0.988	0.784	0.84	0.838	0.735	0.841	0.823	0.722	0.847	0.748	0.764	0.847	0.847	0.847	0.847	0.847	0.843	0.84	0.725	0.724	0.84	0.84	0.84	0.725	0.84	0.719	0.754
RaGD2015_8498	0.75	0.748	0.748	0.751	0.751	0.755	0.755	0.755	0.751	0.753	0.764	0.76	0.735	0.762	0.766	0.761	0.761	0.733	1	0.751	0.764	0.764	0.733	0.762	0.761	0.762	0.992	0.75	0.74	0.762	0.74	0.757	0.737	0.742	0.74	0.74	0.738	0.74	0.736	0.736	0.769	0.769	0.736	0.736	0.736	0.769	0.736	0.759	0.761
RaGD2015_8787	0.895	0.897	0.895	0.902	0.902	0.895	0.895	0.895	0.902	0.9	0.786	0.838	0.886	0.784	0.88	0.886	0.847	0.882	0.751	1	0.878	0.786	0.884	0.849	0.886	0.884	0.751	0.902	0.869	0.754	0.892	0.757	0.769	0.892	0.892	0.892	0.891	0.892	0.889	0.892	0.753	0.751	0.892	0.892	0.892	0.753	0.892	0.746	0.763
RaGD2014_141394	0.919	0.922	0.92	0.922	0.922	0.922	0.922	0.922	0.922	0.924	0.757	0.877	0.812	0.755	0.998	0.863	0.886	0.81	0.764	0.878	1	0.757	0.81	0.887	0.862	0.862	0.764	0.933	0.885	0.751	0.858	0.752	0.764	0.856	0.858	0.858	0.856	0.858	0.852	0.852	0.756	0.754	0.852	0.852	0.852	0.756	0.852	0.752	0.752
RsGD2014_NL140345	0.772	0.773	0.772	0.775	0.775	0.773	0.773	0.773	0.775	0.777	1	0.765	0.81	0.998	0.759	0.77	0.759	0.814	0.764	0.786	0.757	1	0.808	0.759	0.77	0.772	0.766	0.773	0.764	0.793	0.76	0.73	0.726	0.758	0.76	0.76	0.76	0.76	0.753	0.753	0.798	0.796	0.753	0.753	0.753	0.798	0.753	0.77	0.732
RsGD2014_NL140359	0.83	0.836	0.834	0.838	0.838	0.834	0.834	0.834	0.838	0.84	0.808	0.778	0.998	0.806	0.812	0.84	0.779	0.988	0.733	0.884	0.81	0.808	1	0.783	0.841	0.84	0.735	0.841	0.825	0.718	0.849	0.746	0.764	0.849	0.849	0.849	0.849	0.849	0.845	0.842	0.725	0.724	0.842	0.842	0.842	0.725	0.842	0.716	0.754
RaYN2012_3440	0.858	0.858	0.856	0.86	0.86	0.856	0.856	0.856	0.86	0.862	0.759	0.931	0.784	0.757	0.889	0.834	0.964	0.784	0.762	0.849	0.887	0.759	0.783	1	0.825	0.825	0.766	0.847	0.82	0.749	0.827	0.745	0.794	0.827	0.827	0.827	0.825	0.827	0.82	0.82	0.753	0.751	0.82	0.82	0.82	0.753	0.82	0.752	0.748
RaYN2013_5828	0.875	0.878	0.876	0.878	0.878	0.876	0.876	0.876	0.878	0.88	0.77	0.815	0.843	0.768	0.863	0.987	0.818	0.84	0.761	0.886	0.862	0.77	0.841	0.825	1	0.996	0.761	0.878	0.852	0.753	0.86	0.759	0.771	0.858	0.86	0.86	0.86	0.86	0.856	0.854	0.764	0.76	0.854	0.854	0.854	0.764	0.854	0.745	0.763
RaYN2013_5854	0.873	0.876	0.875	0.876	0.876	0.875	0.875	0.875	0.876	0.878	0.772	0.815	0.841	0.77	0.863	0.987	0.818	0.838	0.762	0.884	0.862	0.772	0.84	0.825	0.996	1	0.762	0.876	0.851	0.753	0.858	0.759	0.769	0.856	0.858	0.858	0.858	0.858	0.854	0.852	0.764	0.76	0.852	0.852	0.852	0.764	0.852	0.745	0.763
RaYN2013_5894	0.75	0.748	0.748	0.751	0.751	0.755	0.755	0.755	0.751	0.753	0.766	0.761	0.737	0.764	0.766	0.761	0.762	0.735	0.992	0.751	0.764	0.766	0.735	0.766	0.761	0.762	1	0.75	0.74	0.762	0.74	0.757	0.737	0.742	0.74	0.74	0.738	0.74	0.736	0.736	0.769	0.769	0.736	0.736	0.736	0.769	0.736	0.759	0.761
RaYN2014_6406	0.922	0.928	0.926	0.928	0.928	0.933	0.933	0.933	0.928	0.93	0.773	0.838	0.843	0.772	0.935	0.878	0.843	0.841	0.75	0.902	0.933	0.773	0.841	0.847	0.878	0.876	0.75	1	0.903	0.749	0.88	0.757	0.777	0.876	0.88	0.88	0.878	0.88	0.874	0.872	0.753	0.751	0.872	0.872	0.872	0.753	0.872	0.746	0.761
RaGD2016_162119	0.916	0.927	0.929	0.929	0.929	0.916	0.916	0.916	0.929	0.931	0.764	0.826	0.827	0.762	0.887	0.851	0.814	0.823	0.74	0.869	0.885	0.764	0.825	0.82	0.852	0.851	0.74	0.903	1	0.756	0.941	0.779	0.798	0.943	0.941	0.941	0.94	0.941	0.938	0.932	0.769	0.764	0.932	0.932	0.932	0.769	0.932	0.757	0.784
RaGD2015_8495	0.751	0.749	0.747	0.754	0.754	0.749	0.749	0.749	0.754	0.753	0.793	0.737	0.72	0.791	0.753	0.754	0.742	0.722	0.762	0.754	0.751	0.793	0.718	0.749	0.753	0.753	0.762	0.749	0.756	1	0.758	0.768	0.75	0.754	0.758	0.758	0.758	0.758	0.751	0.751	0.974	0.974	0.751	0.751	0.751	0.974	0.751	0.853	0.77
RaGD_2015_8462	0.872	0.878	0.876	0.88	0.88	0.874	0.874	0.874	0.88	0.882	0.76	0.835	0.851	0.758	0.86	0.858	0.829	0.847	0.74	0.892	0.858	0.76	0.849	0.827	0.86	0.858	0.74	0.88	0.941	0.758	1	0.775	0.797	0.992	1	1	0.998	1	0.99	0.985	0.767	0.765	0.985	0.985	0.985	0.767	0.985	0.754	0.781
RrGD2013_NL13820	0.759	0.759	0.757	0.763	0.763	0.755	0.755	0.755	0.763	0.761	0.73	0.754	0.748	0.73	0.754	0.759	0.746	0.748	0.757	0.757	0.752	0.73	0.746	0.745	0.759	0.759	0.757	0.757	0.779	0.768	0.775	1	0.802	0.772	0.775	0.775	0.775	0.775	0.77	0.772	0.77	0.77	0.772	0.772	0.772	0.77	0.772	0.755	0.98
RaGD2016_CA160172	0.768	0.771	0.769	0.771	0.771	0.766	0.766	0.766	0.771	0.773	0.726	0.807	0.766	0.724	0.766	0.771	0.798	0.764	0.737	0.769	0.764	0.726	0.764	0.794	0.771	0.769	0.737	0.777	0.798	0.75	0.797	0.802	1	0.798	0.797	0.797	0.797	0.797	0.798	0.793	0.759	0.753	0.793	0.793	0.793	0.759	0.793	0.748	0.813
RsGD2015_8355	0.872	0.878	0.876	0.88	0.88	0.874	0.874	0.874	0.88	0.882	0.758	0.833	0.851	0.756	0.858	0.856	0.831	0.847	0.742	0.892	0.856	0.758	0.849	0.827	0.858	0.856	0.742	0.876	0.943	0.754	0.992	0.772	0.798	1	0.992	0.992	0.99	0.992	0.99	0.981	0.767	0.762	0.981	0.981	0.981	0.767	0.981	0.754	0.781
RaGD2013_HD13590	0.872	0.878	0.876	0.88	0.88	0.874	0.874	0.874	0.88	0.882	0.76	0.835	0.851	0.758	0.86	0.858	0.829	0.847	0.74	0.892	0.858	0.76	0.849	0.827	0.86	0.858	0.74	0.88	0.941	0.758	1	0.775	0.797	0.992	1	1	0.998	1	0.99	0.985	0.767	0.765	0.985	0.985	0.985	0.767	0.985	0.754	0.781
RaGD2015_8481	0.872	0.878	0.876	0.88	0.88	0.874	0.874	0.874	0.88	0.882	0.76	0.835	0.851	0.758	0.86	0.858	0.829	0.847	0.74	0.892	0.858	0.76	0.849	0.827	0.86	0.858	0.74	0.88	0.941	0.758	1	0.775	0.797	0.992	1	1	0.998	1	0.99	0.985	0.767	0.765	0.985	0.985	0.985	0.767	0.985	0.754	0.781
RaGD2015_8497	0.871	0.876	0.874	0.878	0.878	0.872	0.872	0.872	0.878	0.88	0.76	0.833	0.851	0.758	0.858	0.858	0.827	0.847	0.738	0.891	0.856	0.76	0.849	0.825	0.86	0.858	0.738	0.878	0.94	0.758	0.998	0.775	0.797	0.99	0.998	0.998	1	0.998	0.989	0.983	0.767	0.765	0.983	0.983	0.983	0.767	0.983	0.754	0.781
RaGD2015_8482	0.872	0.878	0.876	0.88	0.88	0.874	0.874	0.874	0.88	0.882	0.76	0.835	0.851	0.758	0.86	0.858	0.829	0.847	0.74	0.892	0.858	0.76	0.849	0.827	0.86	0.858	0.74	0.88	0.941	0.758	1	0.775	0.797	0.992	1	1	0.998	1	0.99	0.985	0.767	0.765	0.985	0.985	0.985	0.767	0.985	0.754	0.781
UspYN2012_3750	0.865	0.872	0.871	0.872	0.872	0.867	0.867	0.867	0.872	0.874	0.753	0.828	0.847	0.751	0.854	0.854	0.825	0.843	0.736	0.889	0.852	0.753	0.845	0.82	0.856	0.854	0.736	0.874	0.938	0.751	0.99	0.77	0.798	0.99	0.99	0.99	0.989	0.99	1	0.983	0.764	0.758	0.983	0.983	0.983	0.764	0.983	0.752	0.779
RaYN2013_4264	0.865	0.872	0.871	0.872	0.872	0.867	0.867	0.867	0.872	0.874	0.753	0.826	0.843	0.751	0.854	0.854	0.825	0.84	0.736	0.892	0.852	0.753	0.842	0.82	0.854	0.852	0.736	0.872	0.932	0.751	0.985	0.772	0.793	0.981	0.985	0.985	0.983	0.985	0.983	1	0.76	0.758	1	1	1	0.76	1	0.745	0.781
RaYN2013_4272	0.753	0.754	0.753	0.756	0.756	0.754	0.754	0.754	0.756	0.758	0.798	0.748	0.727	0.796	0.758	0.765	0.745	0.725	0.769	0.753	0.756	0.798	0.725	0.753	0.764	0.764	0.769	0.753	0.769	0.974	0.767	0.77	0.759	0.767	0.767	0.767	0.767	0.767	0.764	0.76	1	0.989	0.76	0.76	0.76	1	0.76	0.858	0.775
RaYN2013_4273	0.751	0.753	0.751	0.754	0.754	0.753	0.753	0.753	0.754	0.756	0.796	0.743	0.725	0.794	0.756	0.762	0.744	0.724	0.769	0.751	0.754	0.796	0.724	0.751	0.76	0.76	0.769	0.751	0.764	0.974	0.765	0.77	0.753	0.762	0.765	0.765	0.765	0.765	0.758	0.758	0.989	1	0.758	0.758	0.758	0.989	0.758	0.855	0.773
RaYN2013_4294	0.865	0.872	0.871	0.872	0.872	0.867	0.867	0.867	0.872	0.874	0.753	0.826	0.843	0.751	0.854	0.854	0.825	0.84	0.736	0.892	0.852	0.753	0.842	0.82	0.854	0.852	0.736	0.872	0.932	0.751	0.985	0.772	0.793	0.981	0.985	0.985	0.983	0.985	0.983	1	0.76	0.758	1	1	1	0.76	1	0.745	0.781
RaYN2013_4299	0.865	0.872	0.871	0.872	0.872	0.867	0.867	0.867	0.872	0.874	0.753	0.826	0.843	0.751	0.854	0.854	0.825	0.84	0.736	0.892	0.852	0.753	0.842	0.82	0.854	0.852	0.736	0.872	0.932	0.751	0.985	0.772	0.793	0.981	0.985	0.985	0.983	0.985	0.983	1	0.76	0.758	1	1	1	0.76	1	0.745	0.781
RaYN2013_4300	0.865	0.872	0.871	0.872	0.872	0.867	0.867	0.867	0.872	0.874	0.753	0.826	0.843	0.751	0.854	0.854	0.825	0.84	0.736	0.892	0.852	0.753	0.842	0.82	0.854	0.852	0.736	0.872	0.932	0.751	0.985	0.772	0.793	0.981	0.985	0.985	0.983	0.985	0.983	1	0.76	0.758	1	1	1	0.76	1	0.745	0.781
RaYN2013_4302	0.753	0.754	0.753	0.756	0.756	0.754	0.754	0.754	0.756	0.758	0.798	0.748	0.727	0.796	0.758	0.765	0.745	0.725	0.769	0.753	0.756	0.798	0.725	0.753	0.764	0.764	0.769	0.753	0.769	0.974	0.767	0.77	0.759	0.767	0.767	0.767	0.767	0.767	0.764	0.76	1	0.989	0.76	0.76	0.76	1	0.76	0.858	0.775
RaYN2013_4306	0.865	0.872	0.871	0.872	0.872	0.867	0.867	0.867	0.872	0.874	0.753	0.826	0.843	0.751	0.854	0.854	0.825	0.84	0.736	0.892	0.852	0.753	0.842	0.82	0.854	0.852	0.736	0.872	0.932	0.751	0.985	0.772	0.793	0.981	0.985	0.985	0.983	0.985	0.983	1	0.76	0.758	1	1	1	0.76	1	0.745	0.781
RaYN2014_6596	0.75	0.75	0.748	0.752	0.752	0.752	0.752	0.752	0.752	0.752	0.77	0.746	0.717	0.768	0.754	0.75	0.746	0.719	0.759	0.746	0.752	0.77	0.716	0.752	0.745	0.745	0.759	0.746	0.757	0.853	0.754	0.755	0.748	0.754	0.754	0.754	0.754	0.754	0.752	0.745	0.858	0.855	0.745	0.745	0.745	0.858	0.745	1	0.759
RaYN2014_7347	0.764	0.764	0.763	0.768	0.768	0.761	0.761	0.761	0.768	0.766	0.732	0.757	0.755	0.732	0.754	0.763	0.754	0.754	0.761	0.763	0.752	0.732	0.754	0.748	0.763	0.763	0.761	0.761	0.784	0.77	0.781	0.98	0.813	0.781	0.781	0.781	0.781	0.781	0.779	0.781	0.775	0.773	0.781	0.781	0.781	0.775	0.781	0.759	1
RaYN2015_7837	0.869	0.874	0.872	0.876	0.876	0.872	0.872	0.872	0.876	0.878	0.754	0.828	0.851	0.753	0.856	0.851	0.825	0.847	0.735	0.892	0.854	0.754	0.849	0.825	0.852	0.851	0.735	0.878	0.932	0.753	0.976	0.772	0.798	0.976	0.976	0.976	0.974	0.976	0.976	0.97	0.765	0.76	0.97	0.97	0.97	0.765	0.97	0.752	0.779
RaYN2015_7874	0.865	0.869	0.867	0.872	0.872	0.869	0.869	0.869	0.872	0.872	0.771	0.811	0.856	0.769	0.852	0.849	0.811	0.852	0.742	0.883	0.851	0.771	0.854	0.807	0.851	0.851	0.742	0.878	0.909	0.793	0.934	0.786	0.798	0.927	0.934	0.934	0.934	0.934	0.925	0.931	0.796	0.793	0.931	0.931	0.931	0.796	0.931	0.772	0.795
RaYN2015_7895	0.86	0.867	0.865	0.867	0.867	0.862	0.862	0.862	0.867	0.869	0.749	0.819	0.836	0.747	0.849	0.851	0.818	0.833	0.733	0.883	0.847	0.749	0.834	0.813	0.851	0.849	0.733	0.867	0.927	0.745	0.976	0.768	0.788	0.972	0.976	0.976	0.974	0.976	0.974	0.99	0.756	0.754	0.99	0.99	0.99	0.756	0.99	0.741	0.777
RaYN2015_7898	0.761	0.761	0.759	0.764	0.764	0.757	0.757	0.757	0.764	0.763	0.73	0.755	0.755	0.73	0.754	0.759	0.752	0.755	0.759	0.763	0.752	0.73	0.754	0.746	0.759	0.759	0.759	0.761	0.781	0.768	0.777	0.981	0.81	0.777	0.777	0.777	0.777	0.777	0.775	0.777	0.772	0.77	0.777	0.777	0.777	0.772	0.777	0.757	0.996
RaYN2015_7904	0.754	0.756	0.754	0.758	0.758	0.756	0.756	0.756	0.758	0.76	0.8	0.746	0.729	0.798	0.758	0.765	0.747	0.727	0.771	0.754	0.756	0.8	0.727	0.754	0.764	0.764	0.771	0.754	0.767	0.98	0.769	0.772	0.757	0.765	0.769	0.769	0.769	0.769	0.762	0.762	0.994	0.994	0.762	0.762	0.762	0.994	0.762	0.858	0.775
RaYN2015_7913	0.752	0.752	0.75	0.754	0.754	0.754	0.754	0.754	0.754	0.754	0.772	0.748	0.716	0.77	0.755	0.748	0.748	0.717	0.761	0.748	0.754	0.772	0.714	0.754	0.743	0.743	0.761	0.748	0.759	0.855	0.755	0.754	0.75	0.755	0.755	0.755	0.755	0.755	0.754	0.746	0.86	0.857	0.746	0.746	0.746	0.86	0.746	0.998	0.757
RaYN2015_7917	0.752	0.752	0.75	0.754	0.754	0.754	0.754	0.754	0.754	0.754	0.772	0.748	0.716	0.77	0.755	0.748	0.748	0.717	0.761	0.748	0.754	0.772	0.714	0.754	0.743	0.743	0.761	0.748	0.759	0.855	0.755	0.754	0.75	0.755	0.755	0.755	0.755	0.755	0.754	0.746	0.86	0.857	0.746	0.746	0.746	0.86	0.746	0.998	0.757
RaYN2015_7918	0.754	0.756	0.754	0.758	0.758	0.756	0.756	0.756	0.758	0.76	0.8	0.746	0.729	0.798	0.758	0.765	0.747	0.727	0.771	0.754	0.756	0.8	0.727	0.754	0.764	0.764	0.771	0.754	0.767	0.98	0.769	0.772	0.757	0.765	0.769	0.769	0.769	0.769	0.762	0.762	0.994	0.994	0.762	0.762	0.762	0.994	0.762	0.858	0.775
RaYN2015_7919	0.751	0.749	0.747	0.754	0.754	0.749	0.749	0.749	0.754	0.753	0.793	0.737	0.72	0.791	0.753	0.754	0.742	0.722	0.762	0.754	0.751	0.793	0.718	0.749	0.753	0.753	0.762	0.749	0.756	1	0.758	0.768	0.75	0.754	0.758	0.758	0.758	0.758	0.751	0.751	0.974	0.974	0.751	0.751	0.751	0.974	0.751	0.853	0.77
RaYN2015_7928	0.754	0.756	0.754	0.758	0.758	0.756	0.756	0.756	0.758	0.76	0.8	0.746	0.729	0.798	0.758	0.765	0.747	0.727	0.771	0.754	0.756	0.8	0.727	0.754	0.764	0.764	0.771	0.754	0.767	0.98	0.769	0.772	0.757	0.765	0.769	0.769	0.769	0.769	0.762	0.762	0.994	0.994	0.762	0.762	0.762	0.994	0.762	0.858	0.775
RaYN2015_7935	0.761	0.761	0.759	0.764	0.764	0.757	0.757	0.757	0.764	0.763	0.73	0.755	0.755	0.73	0.754	0.759	0.752	0.755	0.759	0.763	0.752	0.73	0.754	0.746	0.759	0.759	0.759	0.761	0.781	0.768	0.777	0.981	0.81	0.777	0.777	0.777	0.777	0.777	0.775	0.777	0.772	0.77	0.777	0.777	0.777	0.772	0.777	0.757	0.996
RaYN2015_7944	0.863	0.871	0.869	0.871	0.871	0.867	0.867	0.867	0.871	0.872	0.751	0.824	0.842	0.749	0.854	0.852	0.825	0.838	0.736	0.891	0.852	0.751	0.84	0.82	0.852	0.851	0.736	0.872	0.931	0.749	0.983	0.77	0.791	0.98	0.983	0.983	0.981	0.983	0.981	0.998	0.758	0.756	0.998	0.998	0.998	0.758	0.998	0.745	0.779
RaYN2015_7949	0.754	0.756	0.754	0.758	0.758	0.756	0.756	0.756	0.758	0.76	0.8	0.746	0.729	0.798	0.758	0.765	0.747	0.727	0.771	0.754	0.756	0.8	0.727	0.754	0.764	0.764	0.771	0.754	0.767	0.98	0.769	0.772	0.757	0.765	0.769	0.769	0.769	0.769	0.762	0.762	0.994	0.994	0.762	0.762	0.762	0.994	0.762	0.858	0.775
RaYN2015_7960	0.754	0.756	0.754	0.758	0.758	0.756	0.756	0.756	0.758	0.76	0.8	0.746	0.729	0.798	0.758	0.765	0.747	0.727	0.771	0.754	0.756	0.8	0.727	0.754	0.764	0.764	0.771	0.754	0.767	0.98	0.769	0.772	0.757	0.765	0.769	0.769	0.769	0.769	0.762	0.762	0.994	0.994	0.762	0.762	0.762	0.994	0.762	0.858	0.775
RsGD2015_8356	0.872	0.878	0.876	0.88	0.88	0.874	0.874	0.874	0.88	0.882	0.756	0.831	0.856	0.754	0.863	0.858	0.831	0.852	0.742	0.901	0.862	0.756	0.854	0.829	0.86	0.858	0.742	0.88	0.941	0.758	0.99	0.772	0.802	0.987	0.99	0.99	0.989	0.99	0.985	0.98	0.767	0.765	0.98	0.98	0.98	0.767	0.98	0.754	0.781
RaGD2015_8489	0.872	0.878	0.876	0.88	0.88	0.874	0.874	0.874	0.88	0.882	0.76	0.835	0.851	0.758	0.86	0.858	0.829	0.847	0.74	0.892	0.858	0.76	0.849	0.827	0.86	0.858	0.74	0.88	0.941	0.758	1	0.775	0.797	0.992	1	1	0.998	1	0.99	0.985	0.767	0.765	0.985	0.985	0.985	0.767	0.985	0.754	0.781
RaGD2015_8492	0.751	0.749	0.747	0.754	0.754	0.749	0.749	0.749	0.754	0.753	0.793	0.737	0.72	0.791	0.753	0.754	0.742	0.722	0.762	0.754	0.751	0.793	0.718	0.749	0.753	0.753	0.762	0.749	0.756	1	0.758	0.768	0.75	0.754	0.758	0.758	0.758	0.758	0.751	0.751	0.974	0.974	0.751	0.751	0.751	0.974	0.751	0.853	0.77
RaGD2015_8496	0.872	0.878	0.876	0.88	0.88	0.874	0.874	0.874	0.88	0.882	0.76	0.835	0.851	0.758	0.86	0.858	0.829	0.847	0.74	0.892	0.858	0.76	0.849	0.827	0.86	0.858	0.74	0.88	0.941	0.758	1	0.775	0.797	0.992	1	1	0.998	1	0.99	0.985	0.767	0.765	0.985	0.985	0.985	0.767	0.985	0.754	0.781
RaGD2015_8503	0.872	0.878	0.876	0.88	0.88	0.874	0.874	0.874	0.88	0.882	0.76	0.835	0.851	0.758	0.86	0.858	0.829	0.847	0.74	0.892	0.858	0.76	0.849	0.827	0.86	0.858	0.74	0.88	0.941	0.758	1	0.775	0.797	0.992	1	1	0.998	1	0.99	0.985	0.767	0.765	0.985	0.985	0.985	0.767	0.985	0.754	0.781
RaGD2013_HD13582	0.757	0.757	0.755	0.761	0.761	0.754	0.754	0.754	0.761	0.759	0.726	0.752	0.752	0.726	0.75	0.755	0.748	0.752	0.757	0.759	0.748	0.726	0.75	0.743	0.755	0.755	0.757	0.757	0.779	0.768	0.775	0.981	0.808	0.775	0.775	0.775	0.775	0.775	0.773	0.775	0.772	0.77	0.775	0.775	0.775	0.772	0.775	0.755	0.99
RaGD2013_HD13597	0.757	0.757	0.755	0.761	0.761	0.754	0.754	0.754	0.761	0.759	0.726	0.752	0.752	0.726	0.75	0.755	0.748	0.752	0.757	0.759	0.748	0.726	0.75	0.743	0.755	0.755	0.757	0.757	0.779	0.768	0.775	0.981	0.808	0.775	0.775	0.775	0.775	0.775	0.773	0.775	0.772	0.77	0.775	0.775	0.775	0.772	0.775	0.755	0.99
RaGD2013_HD13611	0.755	0.755	0.754	0.759	0.759	0.752	0.752	0.752	0.759	0.757	0.725	0.75	0.75	0.725	0.748	0.754	0.746	0.75	0.755	0.757	0.746	0.725	0.748	0.741	0.754	0.754	0.755	0.755	0.777	0.766	0.773	0.98	0.806	0.773	0.773	0.773	0.773	0.773	0.772	0.773	0.77	0.768	0.773	0.773	0.773	0.77	0.773	0.754	0.989
RaGD2013_HD13612	0.757	0.757	0.755	0.761	0.761	0.754	0.754	0.754	0.761	0.759	0.726	0.752	0.752	0.726	0.75	0.755	0.748	0.752	0.757	0.759	0.748	0.726	0.75	0.743	0.755	0.755	0.757	0.757	0.779	0.768	0.775	0.981	0.808	0.775	0.775	0.775	0.775	0.775	0.773	0.775	0.772	0.77	0.775	0.775	0.775	0.772	0.775	0.755	0.99
RrGD2013_NL13814	0.759	0.759	0.757	0.763	0.763	0.755	0.755	0.755	0.763	0.761	0.73	0.754	0.748	0.73	0.754	0.759	0.746	0.748	0.757	0.757	0.752	0.73	0.746	0.745	0.759	0.759	0.757	0.757	0.779	0.768	0.775	1	0.802	0.772	0.775	0.775	0.775	0.775	0.77	0.772	0.77	0.77	0.772	0.772	0.772	0.77	0.772	0.755	0.98
RrGD2013_NL13815	0.759	0.759	0.757	0.763	0.763	0.755	0.755	0.755	0.763	0.761	0.73	0.754	0.748	0.73	0.754	0.759	0.746	0.748	0.757	0.757	0.752	0.73	0.746	0.745	0.759	0.759	0.757	0.757	0.779	0.768	0.775	1	0.802	0.772	0.775	0.775	0.775	0.775	0.77	0.772	0.77	0.77	0.772	0.772	0.772	0.77	0.772	0.755	0.98
RrGD2013_NL13816	0.759	0.759	0.757	0.763	0.763	0.755	0.755	0.755	0.763	0.761	0.73	0.754	0.748	0.73	0.754	0.759	0.746	0.748	0.757	0.757	0.752	0.73	0.746	0.745	0.759	0.759	0.757	0.757	0.779	0.768	0.775	1	0.802	0.772	0.775	0.775	0.775	0.775	0.77	0.772	0.77	0.77	0.772	0.772	0.772	0.77	0.772	0.755	0.98
RrGD2013_NL13817	0.759	0.759	0.757	0.763	0.763	0.755	0.755	0.755	0.763	0.761	0.73	0.754	0.748	0.73	0.754	0.759	0.746	0.748	0.757	0.757	0.752	0.73	0.746	0.745	0.759	0.759	0.757	0.757	0.779	0.768	0.775	1	0.802	0.772	0.775	0.775	0.775	0.775	0.77	0.772	0.77	0.77	0.772	0.772	0.772	0.77	0.772	0.755	0.98
[truncated: 27 more columns]

## Sheet: S2 aa identity
Seq->	SADS-CoV/CN/GDWT/2017	SADS-CoV/CH/FJWT/2018	RaGD2016_162140	RaGD2015_8505	RaGD2015_8500	RaYN2015_7939	RaYN2015_7942	RaYN2015_7956	RaGD2015_8493	RaGD2014_141388	Bat_coronavirus_HKU2	RaGD2013_HD13593	RsGD2014_NL140337	RsGD2014_NL140344	RaGD2014_141353	RaYN2012_3755	RaGD2014_141193	RsGD2013_HD131610	RaGD2015_8498	RaGD2015_8787	RaGD2014_141394	RsGD2014_NL140345	RsGD2014_NL140359	RaYN2012_3440	RaYN2013_5828	RaYN2013_5854	RaYN2013_5894	RaYN2014_6406	RaGD2016_162119	RaGD2015_8495	RaGD_2015_8462	RrGD2013_NL13820	RaGD2016_CA160172	RsGD2015_8355	RaGD2013_HD13590	RaGD2015_8481	RaGD2015_8497	RaGD2015_8482	UspYN2012_3750	RaYN2013_4264	RaYN2013_4272	RaYN2013_4273	RaYN2013_4294	RaYN2013_4299	RaYN2013_4300	RaYN2013_4302	RaYN2013_4306	RaYN2014_6596	RaYN2014_7347
SADS-CoV/CN/GDWT/2017	1	0.988	0.982	0.993	0.993	0.986	0.986	0.986	0.994	0.982	0.95	0.984	0.947	0.947	0.981	0.988	0.982	0.948	0.988	0.965	0.981	0.95	0.947	0.982	0.982	0.984	0.982	0.974	0.982	0.981	0.982	0.977	0.967	0.971	0.982	0.982	0.982	0.982	0.982	0.984	0.981	0.984	0.984	0.984	0.984	0.981	0.984	0.979	0.981
SADS-CoV/CH/FJWT/2018	0.988	1	0.994	0.984	0.984	0.989	0.989	0.989	0.986	0.994	0.954	0.991	0.95	0.952	0.993	0.988	0.989	0.954	0.984	0.96	0.993	0.955	0.952	0.981	0.986	0.988	0.988	0.977	0.994	0.993	0.979	0.982	0.964	0.982	0.979	0.979	0.979	0.979	0.986	0.988	0.984	0.981	0.988	0.988	0.988	0.984	0.988	0.984	0.984
RaGD2016_162140	0.982	0.994	1	0.986	0.986	0.991	0.991	0.991	0.984	1	0.959	0.989	0.955	0.957	0.998	0.989	0.988	0.959	0.986	0.965	0.998	0.96	0.957	0.982	0.988	0.989	0.989	0.979	1	0.991	0.984	0.988	0.969	0.988	0.984	0.984	0.984	0.984	0.988	0.989	0.986	0.982	0.989	0.989	0.989	0.986	0.989	0.986	0.986
RaGD2015_8505	0.993	0.984	0.986	1	1	0.989	0.989	0.989	0.998	0.986	0.953	0.984	0.953	0.95	0.984	0.991	0.982	0.952	0.994	0.967	0.984	0.953	0.953	0.989	0.989	0.991	0.986	0.981	0.986	0.981	0.986	0.981	0.969	0.974	0.986	0.986	0.986	0.986	0.989	0.991	0.988	0.991	0.991	0.991	0.991	0.988	0.991	0.986	0.984
RaGD2015_8500	0.993	0.984	0.986	1	1	0.989	0.989	0.989	0.998	0.986	0.953	0.984	0.953	0.95	0.984	0.991	0.982	0.952	0.994	0.967	0.984	0.953	0.953	0.989	0.989	0.991	0.986	0.981	0.986	0.981	0.986	0.981	0.969	0.974	0.986	0.986	0.986	0.986	0.989	0.991	0.988	0.991	0.991	0.991	0.991	0.988	0.991	0.986	0.984
RaYN2015_7939	0.986	0.989	0.991	0.989	0.989	1	1	1	0.988	0.991	0.955	0.991	0.952	0.954	0.989	0.998	0.989	0.955	0.991	0.967	0.989	0.957	0.954	0.991	0.996	0.998	0.989	0.986	0.991	0.986	0.986	0.991	0.972	0.979	0.986	0.986	0.986	0.986	0.996	0.998	0.994	0.988	0.998	0.998	0.998	0.994	0.998	0.986	0.991
RaYN2015_7942	0.986	0.989	0.991	0.989	0.989	1	1	1	0.988	0.991	0.955	0.991	0.952	0.954	0.989	0.998	0.989	0.955	0.991	0.967	0.989	0.957	0.954	0.991	0.996	0.998	0.989	0.986	0.991	0.986	0.986	0.991	0.972	0.979	0.986	0.986	0.986	0.986	0.996	0.998	0.994	0.988	0.998	0.998	0.998	0.994	0.998	0.986	0.991
RaYN2015_7956	0.986	0.989	0.991	0.989	0.989	1	1	1	0.988	0.991	0.955	0.991	0.952	0.954	0.989	0.998	0.989	0.955	0.991	0.967	0.989	0.957	0.954	0.991	0.996	0.998	0.989	0.986	0.991	0.986	0.986	0.991	0.972	0.979	0.986	0.986	0.986	0.986	0.996	0.998	0.994	0.988	0.998	0.998	0.998	0.994	0.998	0.986	0.991
RaGD2015_8493	0.994	0.986	0.984	0.998	0.998	0.988	0.988	0.988	1	0.984	0.952	0.986	0.952	0.948	0.982	0.989	0.984	0.95	0.993	0.965	0.982	0.952	0.952	0.988	0.988	0.989	0.984	0.979	0.984	0.982	0.984	0.979	0.967	0.972	0.984	0.984	0.984	0.984	0.988	0.989	0.986	0.989	0.989	0.989	0.989	0.986	0.989	0.984	0.982
RaGD2014_141388	0.982	0.994	1	0.986	0.986	0.991	0.991	0.991	0.984	1	0.959	0.989	0.955	0.957	0.998	0.989	0.988	0.959	0.986	0.965	0.998	0.96	0.957	0.982	0.988	0.989	0.989	0.979	1	0.991	0.984	0.988	0.969	0.988	0.984	0.984	0.984	0.984	0.988	0.989	0.986	0.982	0.989	0.989	0.989	0.986	0.989	0.986	0.986
Bat_coronavirus_HKU2	0.95	0.954	0.959	0.953	0.953	0.955	0.955	0.955	0.952	0.959	1	0.954	0.984	0.984	0.957	0.955	0.952	0.984	0.952	0.95	0.957	0.988	0.984	0.95	0.952	0.954	0.96	0.952	0.959	0.96	0.95	0.952	0.952	0.95	0.95	0.95	0.95	0.95	0.952	0.954	0.952	0.948	0.954	0.954	0.954	0.952	0.954	0.955	0.954
RaGD2013_HD13593	0.984	0.991	0.989	0.984	0.984	0.991	0.991	0.991	0.986	0.989	0.954	1	0.95	0.952	0.988	0.989	0.998	0.954	0.986	0.962	0.988	0.955	0.952	0.982	0.988	0.989	0.984	0.977	0.989	0.991	0.984	0.984	0.967	0.977	0.984	0.984	0.984	0.984	0.988	0.989	0.986	0.982	0.989	0.989	0.989	0.986	0.989	0.981	0.982
RsGD2014_NL140337	0.947	0.95	0.955	0.953	0.953	0.952	0.952	0.952	0.952	0.955	0.984	0.95	1	0.988	0.954	0.952	0.948	0.989	0.952	0.947	0.954	0.991	0.998	0.952	0.952	0.954	0.955	0.952	0.955	0.957	0.947	0.952	0.948	0.947	0.947	0.947	0.947	0.947	0.952	0.954	0.952	0.948	0.954	0.954	0.954	0.952	0.954	0.955	0.95
RsGD2014_NL140344	0.947	0.952	0.957	0.95	0.95	0.954	0.954	0.954	0.948	0.957	0.984	0.952	0.988	1	0.955	0.952	0.95	0.988	0.948	0.947	0.955	0.996	0.989	0.948	0.95	0.952	0.959	0.954	0.957	0.959	0.947	0.954	0.95	0.948	0.947	0.947	0.947	0.947	0.95	0.952	0.95	0.945	0.952	0.952	0.952	0.95	0.952	0.952	0.952
RaGD2014_141353	0.981	0.993	0.998	0.984	0.984	0.989	0.989	0.989	0.982	0.998	0.957	0.988	0.954	0.955	1	0.988	0.986	0.957	0.984	0.964	0.996	0.959	0.955	0.981	0.986	0.988	0.988	0.977	0.998	0.989	0.982	0.986	0.967	0.986	0.982	0.982	0.982	0.982	0.986	0.988	0.984	0.981	0.988	0.988	0.988	0.984	0.988	0.984	0.984
RaYN2012_3755	0.988	0.988	0.989	0.991	0.991	0.998	0.998	0.998	0.989	0.989	0.955	0.989	0.952	0.952	0.988	1	0.988	0.954	0.991	0.969	0.988	0.955	0.952	0.993	0.994	0.996	0.989	0.984	0.989	0.984	0.986	0.989	0.971	0.977	0.986	0.986	0.986	0.986	0.994	0.996	0.993	0.988	0.996	0.996	0.996	0.993	0.996	0.986	0.989
RaGD2014_141193	0.982	0.989	0.988	0.982	0.982	0.989	0.989	0.989	0.984	0.988	0.952	0.998	0.948	0.95	0.986	0.988	1	0.952	0.984	0.96	0.986	0.954	0.95	0.981	0.986	0.988	0.982	0.976	0.988	0.989	0.982	0.982	0.965	0.976	0.982	0.982	0.982	0.982	0.986	0.988	0.984	0.981	0.988	0.988	0.988	0.984	0.988	0.979	0.981
RsGD2013_HD131610	0.948	0.954	0.959	0.952	0.952	0.955	0.955	0.955	0.95	0.959	0.984	0.954	0.989	0.988	0.957	0.954	0.952	1	0.95	0.947	0.957	0.991	0.991	0.95	0.952	0.954	0.957	0.952	0.959	0.96	0.948	0.954	0.95	0.95	0.948	0.948	0.948	0.948	0.952	0.954	0.952	0.947	0.954	0.954	0.954	0.952	0.954	0.953	0.954
RaGD2015_8498	0.988	0.984	0.986	0.994	0.994	0.991	0.991	0.991	0.993	0.986	0.952	0.986	0.952	0.948	0.984	0.991	0.984	0.95	1	0.964	0.984	0.952	0.952	0.989	0.991	0.993	0.984	0.982	0.986	0.981	0.991	0.982	0.967	0.974	0.991	0.991	0.991	0.991	0.991	0.993	0.989	0.996	0.993	0.993	0.993	0.989	0.993	0.984	0.984
RaGD2015_8787	0.965	0.96	0.965	0.967	0.967	0.967	0.967	0.967	0.965	0.965	0.95	0.962	0.947	0.947	0.964	0.969	0.96	0.947	0.964	1	0.964	0.95	0.947	0.964	0.964	0.965	0.965	0.957	0.965	0.96	0.965	0.965	0.993	0.957	0.965	0.965	0.965	0.965	0.964	0.965	0.962	0.96	0.965	0.965	0.965	0.962	0.965	0.962	0.964
RaGD2014_141394	0.981	0.993	0.998	0.984	0.984	0.989	0.989	0.989	0.982	0.998	0.957	0.988	0.954	0.955	0.996	0.988	0.986	0.957	0.984	0.964	1	0.959	0.955	0.982	0.986	0.988	0.988	0.977	0.998	0.989	0.982	0.986	0.967	0.986	0.982	0.982	0.982	0.982	0.986	0.988	0.984	0.981	0.988	0.988	0.988	0.984	0.988	0.984	0.984
RsGD2014_NL140345	0.95	0.955	0.96	0.953	0.953	0.957	0.957	0.957	0.952	0.96	0.988	0.955	0.991	0.996	0.959	0.955	0.954	0.991	0.952	0.95	0.959	1	0.993	0.952	0.954	0.955	0.959	0.954	0.96	0.962	0.95	0.957	0.953	0.952	0.95	0.95	0.95	0.95	0.954	0.955	0.954	0.948	0.955	0.955	0.955	0.954	0.955	0.955	0.955
RsGD2014_NL140359	0.947	0.952	0.957	0.953	0.953	0.954	0.954	0.954	0.952	0.957	0.984	0.952	0.998	0.989	0.955	0.952	0.95	0.991	0.952	0.947	0.955	0.993	1	0.952	0.954	0.955	0.955	0.954	0.957	0.959	0.947	0.954	0.95	0.948	0.947	0.947	0.947	0.947	0.954	0.955	0.954	0.948	0.955	0.955	0.955	0.954	0.955	0.955	0.952
RaYN2012_3440	0.982	0.981	0.982	0.989	0.989	0.991	0.991	0.991	0.988	0.982	0.95	0.982	0.952	0.948	0.981	0.993	0.981	0.95	0.989	0.964	0.982	0.952	0.952	1	0.991	0.993	0.982	0.982	0.982	0.977	0.981	0.982	0.965	0.971	0.981	0.981	0.981	0.981	0.991	0.993	0.989	0.986	0.993	0.993	0.993	0.989	0.993	0.982	0.986
RaYN2013_5828	0.982	0.986	0.988	0.989	0.989	0.996	0.996	0.996	0.988	0.988	0.952	0.988	0.952	0.95	0.986	0.994	0.986	0.952	0.991	0.964	0.986	0.954	0.954	0.991	1	0.998	0.986	0.986	0.988	0.982	0.982	0.988	0.969	0.976	0.982	0.982	0.982	0.982	0.996	0.998	0.994	0.988	0.998	0.998	0.998	0.994	0.998	0.986	0.988
RaYN2013_5854	0.984	0.988	0.989	0.991	0.991	0.998	0.998	0.998	0.989	0.989	0.954	0.989	0.954	0.952	0.988	0.996	0.988	0.954	0.993	0.965	0.988	0.955	0.955	0.993	0.998	1	0.988	0.988	0.989	0.984	0.984	0.989	0.971	0.977	0.984	0.984	0.984	0.984	0.998	1	0.996	0.989	1	1	1	0.996	1	0.988	0.989
RaYN2013_5894	0.982	0.988	0.989	0.986	0.986	0.989	0.989	0.989	0.984	0.989	0.96	0.984	0.955	0.959	0.988	0.989	0.982	0.957	0.984	0.965	0.988	0.959	0.955	0.982	0.986	0.988	1	0.982	0.989	0.984	0.979	0.982	0.967	0.977	0.979	0.979	0.979	0.979	0.986	0.988	0.984	0.981	0.988	0.988	0.988	0.984	0.988	0.991	0.986
RaYN2014_6406	0.974	0.977	0.979	0.981	0.981	0.986	0.986	0.986	0.979	0.979	0.952	0.977	0.952	0.954	0.977	0.984	0.976	0.952	0.982	0.957	0.977	0.954	0.954	0.982	0.986	0.988	0.982	1	0.979	0.974	0.974	0.977	0.96	0.967	0.974	0.974	0.974	0.974	0.986	0.988	0.986	0.979	0.988	0.988	0.988	0.986	0.988	0.979	0.984
RaGD2016_162119	0.982	0.994	1	0.986	0.986	0.991	0.991	0.991	0.984	1	0.959	0.989	0.955	0.957	0.998	0.989	0.988	0.959	0.986	0.965	0.998	0.96	0.957	0.982	0.988	0.989	0.989	0.979	1	0.991	0.984	0.988	0.969	0.988	0.984	0.984	0.984	0.984	0.988	0.989	0.986	0.982	0.989	0.989	0.989	0.986	0.989	0.986	0.986
RaGD2015_8495	0.981	0.993	0.991	0.981	0.981	0.986	0.986	0.986	0.982	0.991	0.96	0.991	0.957	0.959	0.989	0.984	0.989	0.96	0.981	0.96	0.989	0.962	0.959	0.977	0.982	0.984	0.984	0.974	0.991	1	0.976	0.979	0.964	0.979	0.976	0.976	0.976	0.976	0.982	0.984	0.981	0.977	0.984	0.984	0.984	0.981	0.984	0.981	0.981
RaGD_2015_8462	0.982	0.979	0.984	0.986	0.986	0.986	0.986	0.986	0.984	0.984	0.95	0.984	0.947	0.947	0.982	0.986	0.982	0.948	0.991	0.965	0.982	0.95	0.947	0.981	0.982	0.984	0.979	0.974	0.984	0.976	1	0.981	0.965	0.972	1	1	1	1	0.982	0.984	0.981	0.988	0.984	0.984	0.984	0.981	0.984	0.976	0.979
RrGD2013_NL13820	0.977	0.982	0.988	0.981	0.981	0.991	0.991	0.991	0.979	0.988	0.952	0.984	0.952	0.954	0.986	0.989	0.982	0.954	0.982	0.965	0.986	0.957	0.954	0.982	0.988	0.989	0.982	0.977	0.988	0.979	0.981	1	0.971	0.976	0.981	0.981	0.981	0.981	0.988	0.989	0.989	0.982	0.989	0.989	0.989	0.989	0.989	0.982	0.986
RaGD2016_CA160172	0.967	0.964	0.969	0.969	0.969	0.972	0.972	0.972	0.967	0.969	0.952	0.967	0.948	0.95	0.967	0.971	0.965	0.95	0.967	0.993	0.967	0.953	0.95	0.965	0.969	0.971	0.967	0.96	0.969	0.964	0.965	0.971	1	0.96	0.965	0.965	0.965	0.965	0.969	0.971	0.967	0.964	0.971	0.971	0.971	0.967	0.971	0.964	0.967
RsGD2015_8355	0.971	0.982	0.988	0.974	0.974	0.979	0.979	0.979	0.972	0.988	0.95	0.977	0.947	0.948	0.986	0.977	0.976	0.95	0.974	0.957	0.986	0.952	0.948	0.971	0.976	0.977	0.977	0.967	0.988	0.979	0.972	0.976	0.96	1	0.972	0.972	0.972	0.972	0.976	0.977	0.974	0.971	0.977	0.977	0.977	0.974	0.977	0.974	0.974
RaGD2013_HD13590	0.982	0.979	0.984	0.986	0.986	0.986	0.986	0.986	0.984	0.984	0.95	0.984	0.947	0.947	0.982	0.986	0.982	0.948	0.991	0.965	0.982	0.95	0.947	0.981	0.982	0.984	0.979	0.974	0.984	0.976	1	0.981	0.965	0.972	1	1	1	1	0.982	0.984	0.981	0.988	0.984	0.984	0.984	0.981	0.984	0.976	0.979
RaGD2015_8481	0.982	0.979	0.984	0.986	0.986	0.986	0.986	0.986	0.984	0.984	0.95	0.984	0.947	0.947	0.982	0.986	0.982	0.948	0.991	0.965	0.982	0.95	0.947	0.981	0.982	0.984	0.979	0.974	0.984	0.976	1	0.981	0.965	0.972	1	1	1	1	0.982	0.984	0.981	0.988	0.984	0.984	0.984	0.981	0.984	0.976	0.979
RaGD2015_8497	0.982	0.979	0.984	0.986	0.986	0.986	0.986	0.986	0.984	0.984	0.95	0.984	0.947	0.947	0.982	0.986	0.982	0.948	0.991	0.965	0.982	0.95	0.947	0.981	0.982	0.984	0.979	0.974	0.984	0.976	1	0.981	0.965	0.972	1	1	1	1	0.982	0.984	0.981	0.988	0.984	0.984	0.984	0.981	0.984	0.976	0.979
RaGD2015_8482	0.982	0.979	0.984	0.986	0.986	0.986	0.986	0.986	0.984	0.984	0.95	0.984	0.947	0.947	0.982	0.986	0.982	0.948	0.991	0.965	0.982	0.95	0.947	0.981	0.982	0.984	0.979	0.974	0.984	0.976	1	0.981	0.965	0.972	1	1	1	1	0.982	0.984	0.981	0.988	0.984	0.984	0.984	0.981	0.984	0.976	0.979
UspYN2012_3750	0.982	0.986	0.988	0.989	0.989	0.996	0.996	0.996	0.988	0.988	0.952	0.988	0.952	0.95	0.986	0.994	0.986	0.952	0.991	0.964	0.986	0.954	0.954	0.991	0.996	0.998	0.986	0.986	0.988	0.982	0.982	0.988	0.969	0.976	0.982	0.982	0.982	0.982	1	0.998	0.994	0.988	0.998	0.998	0.998	0.994	0.998	0.986	0.988
RaYN2013_4264	0.984	0.988	0.989	0.991	0.991	0.998	0.998	0.998	0.989	0.989	0.954	0.989	0.954	0.952	0.988	0.996	0.988	0.954	0.993	0.965	0.988	0.955	0.955	0.993	0.998	1	0.988	0.988	0.989	0.984	0.984	0.989	0.971	0.977	0.984	0.984	0.984	0.984	0.998	1	0.996	0.989	1	1	1	0.996	1	0.988	0.989
RaYN2013_4272	0.981	0.984	0.986	0.988	0.988	0.994	0.994	0.994	0.986	0.986	0.952	0.986	0.952	0.95	0.984	0.993	0.984	0.952	0.989	0.962	0.984	0.954	0.954	0.989	0.994	0.996	0.984	0.986	0.986	0.981	0.981	0.989	0.967	0.974	0.981	0.981	0.981	0.981	0.994	0.996	1	0.989	0.996	0.996	0.996	1	0.996	0.988	0.991
RaYN2013_4273	0.984	0.981	0.982	0.991	0.991	0.988	0.988	0.988	0.989	0.982	0.948	0.982	0.948	0.945	0.981	0.988	0.981	0.947	0.996	0.96	0.981	0.948	0.948	0.986	0.988	0.989	0.981	0.979	0.982	0.977	0.988	0.982	0.964	0.971	0.988	0.988	0.988	0.988	0.988	0.989	0.989	1	0.989	0.989	0.989	0.989	0.989	0.984	0.984
RaYN2013_4294	0.984	0.988	0.989	0.991	0.991	0.998	0.998	0.998	0.989	0.989	0.954	0.989	0.954	0.952	0.988	0.996	0.988	0.954	0.993	0.965	0.988	0.955	0.955	0.993	0.998	1	0.988	0.988	0.989	0.984	0.984	0.989	0.971	0.977	0.984	0.984	0.984	0.984	0.998	1	0.996	0.989	1	1	1	0.996	1	0.988	0.989
RaYN2013_4299	0.984	0.988	0.989	0.991	0.991	0.998	0.998	0.998	0.989	0.989	0.954	0.989	0.954	0.952	0.988	0.996	0.988	0.954	0.993	0.965	0.988	0.955	0.955	0.993	0.998	1	0.988	0.988	0.989	0.984	0.984	0.989	0.971	0.977	0.984	0.984	0.984	0.984	0.998	1	0.996	0.989	1	1	1	0.996	1	0.988	0.989
RaYN2013_4300	0.984	0.988	0.989	0.991	0.991	0.998	0.998	0.998	0.989	0.989	0.954	0.989	0.954	0.952	0.988	0.996	0.988	0.954	0.993	0.965	0.988	0.955	0.955	0.993	0.998	1	0.988	0.988	0.989	0.984	0.984	0.989	0.971	0.977	0.984	0.984	0.984	0.984	0.998	1	0.996	0.989	1	1	1	0.996	1	0.988	0.989
RaYN2013_4302	0.981	0.984	0.986	0.988	0.988	0.994	0.994	0.994	0.986	0.986	0.952	0.986	0.952	0.95	0.984	0.993	0.984	0.952	0.989	0.962	0.984	0.954	0.954	0.989	0.994	0.996	0.984	0.986	0.986	0.981	0.981	0.989	0.967	0.974	0.981	0.981	0.981	0.981	0.994	0.996	1	0.989	0.996	0.996	0.996	1	0.996	0.988	0.991
RaYN2013_4306	0.984	0.988	0.989	0.991	0.991	0.998	0.998	0.998	0.989	0.989	0.954	0.989	0.954	0.952	0.988	0.996	0.988	0.954	0.993	0.965	0.988	0.955	0.955	0.993	0.998	1	0.988	0.988	0.989	0.984	0.984	0.989	0.971	0.977	0.984	0.984	0.984	0.984	0.998	1	0.996	0.989	1	1	1	0.996	1	0.988	0.989
RaYN2014_6596	0.979	0.984	0.986	0.986	0.986	0.986	0.986	0.986	0.984	0.986	0.955	0.981	0.955	0.952	0.984	0.986	0.979	0.953	0.984	0.962	0.984	0.955	0.955	0.982	0.986	0.988	0.991	0.979	0.986	0.981	0.976	0.982	0.964	0.974	0.976	0.976	0.976	0.976	0.986	0.988	0.988	0.984	0.988	0.988	0.988	0.988	0.988	1	0.986
RaYN2014_7347	0.981	0.984	0.986	0.984	0.984	0.991	0.991	0.991	0.982	0.986	0.954	0.982	0.95	0.952	0.984	0.989	0.981	0.954	0.984	0.964	0.984	0.955	0.952	0.986	0.988	0.989	0.986	0.984	0.986	0.981	0.979	0.986	0.967	0.974	0.979	0.979	0.979	0.979	0.988	0.989	0.991	0.984	0.989	0.989	0.989	0.991	0.989	0.986	1
RaYN2015_7837	0.981	0.988	0.989	0.984	0.984	0.994	0.994	0.994	0.982	0.989	0.954	0.989	0.95	0.952	0.988	0.993	0.988	0.954	0.986	0.962	0.988	0.955	0.952	0.986	0.991	0.993	0.988	0.981	0.989	0.984	0.984	0.988	0.967	0.977	0.984	0.984	0.984	0.984	0.991	0.993	0.989	0.982	0.993	0.993	0.993	0.989	0.993	0.984	0.986
RaYN2015_7874	0.986	0.982	0.984	0.993	0.993	0.989	0.989	0.989	0.991	0.984	0.95	0.984	0.95	0.947	0.982	0.989	0.982	0.948	0.996	0.962	0.982	0.95	0.95	0.988	0.989	0.991	0.982	0.981	0.984	0.979	0.988	0.984	0.965	0.972	0.988	0.988	0.988	0.988	0.989	0.991	0.991	0.996	0.991	0.991	0.991	0.991	0.991	0.986	0.986
RaYN2015_7895	0.984	0.988	0.989	0.991	0.991	0.998	0.998	0.998	0.989	0.989	0.954	0.989	0.954	0.952	0.988	0.996	0.988	0.954	0.993	0.965	0.988	0.955	0.955	0.993	0.998	1	0.988	0.988	0.989	0.984	0.984	0.989	0.971	0.977	0.984	0.984	0.984	0.984	0.998	1	0.996	0.989	1	1	1	0.996	1	0.988	0.989
RaYN2015_7898	0.984	0.981	0.982	0.991	0.991	0.989	0.989	0.989	0.989	0.982	0.952	0.981	0.952	0.948	0.981	0.991	0.979	0.95	0.993	0.965	0.981	0.952	0.952	0.989	0.989	0.991	0.984	0.982	0.982	0.977	0.984	0.984	0.965	0.971	0.984	0.984	0.984	0.984	0.989	0.991	0.991	0.993	0.991	0.991	0.991	0.991	0.991	0.988	0.988
RaYN2015_7904	0.986	0.982	0.984	0.993	0.993	0.989	0.989	0.989	0.991	0.984	0.95	0.984	0.95	0.947	0.982	0.989	0.982	0.948	0.996	0.962	0.982	0.95	0.95	0.988	0.989	0.991	0.982	0.981	0.984	0.979	0.988	0.984	0.965	0.972	0.988	0.988	0.988	0.988	0.989	0.991	0.991	0.996	0.991	0.991	0.991	0.991	0.991	0.986	0.986
RaYN2015_7913	0.977	0.982	0.984	0.984	0.984	0.984	0.984	0.984	0.982	0.984	0.953	0.979	0.953	0.95	0.982	0.984	0.977	0.952	0.982	0.96	0.982	0.953	0.953	0.981	0.984	0.986	0.989	0.977	0.984	0.979	0.974	0.981	0.962	0.972	0.974	0.974	0.974	0.974	0.984	0.986	0.986	0.982	0.986	0.986	0.986	0.986	0.986	0.998	0.984
RaYN2015_7917	0.977	0.982	0.984	0.984	0.984	0.984	0.984	0.984	0.982	0.984	0.953	0.979	0.953	0.95	0.982	0.984	0.977	0.952	0.982	0.96	0.982	0.953	0.953	0.981	0.984	0.986	0.989	0.977	0.984	0.979	0.974	0.981	0.962	0.972	0.974	0.974	0.974	0.974	0.984	0.986	0.986	0.982	0.986	0.986	0.986	0.986	0.986	0.998	0.984
RaYN2015_7918	0.986	0.982	0.984	0.993	0.993	0.989	0.989	0.989	0.991	0.984	0.95	0.984	0.95	0.947	0.982	0.989	0.982	0.948	0.996	0.962	0.982	0.95	0.95	0.988	0.989	0.991	0.982	0.981	0.984	0.979	0.988	0.984	0.965	0.972	0.988	0.988	0.988	0.988	0.989	0.991	0.991	0.996	0.991	0.991	0.991	0.991	0.991	0.986	0.986
RaYN2015_7919	0.976	0.988	0.989	0.982	0.982	0.988	0.988	0.988	0.981	0.989	0.962	0.986	0.962	0.96	0.988	0.986	0.984	0.962	0.982	0.962	0.988	0.964	0.964	0.982	0.988	0.989	0.986	0.979	0.989	0.994	0.974	0.981	0.965	0.977	0.974	0.974	0.974	0.974	0.988	0.989	0.986	0.979	0.989	0.989	0.989	0.986	0.989	0.986	0.982
RaYN2015_7928	0.986	0.982	0.984	0.993	0.993	0.989	0.989	0.989	0.991	0.984	0.95	0.984	0.95	0.947	0.982	0.989	0.982	0.948	0.996	0.962	0.982	0.95	0.95	0.988	0.989	0.991	0.982	0.981	0.984	0.979	0.988	0.984	0.965	0.972	0.988	0.988	0.988	0.988	0.989	0.991	0.991	0.996	0.991	0.991	0.991	0.991	0.991	0.986	0.986
RaYN2015_7935	0.984	0.981	0.982	0.991	0.991	0.989	0.989	0.989	0.989	0.982	0.952	0.981	0.952	0.948	0.981	0.991	0.979	0.95	0.993	0.965	0.981	0.952	0.952	0.989	0.989	0.991	0.984	0.982	0.982	0.977	0.984	0.984	0.965	0.971	0.984	0.984	0.984	0.984	0.989	0.991	0.991	0.993	0.991	0.991	0.991	0.991	0.991	0.988	0.988
RaYN2015_7944	0.984	0.988	0.989	0.991	0.991	0.998	0.998	0.998	0.989	0.989	0.954	0.989	0.954	0.952	0.988	0.996	0.988	0.954	0.993	0.965	0.988	0.955	0.955	0.993	0.998	1	0.988	0.988	0.989	0.984	0.984	0.989	0.971	0.977	0.984	0.984	0.984	0.984	0.998	1	0.996	0.989	1	1	1	0.996	1	0.988	0.989
RaYN2015_7949	0.986	0.982	0.984	0.993	0.993	0.989	0.989	0.989	0.991	0.984	0.95	0.984	0.95	0.947	0.982	0.989	0.982	0.948	0.996	0.962	0.982	0.95	0.95	0.988	0.989	0.991	0.982	0.981	0.984	0.979	0.988	0.984	0.965	0.972	0.988	0.988	0.988	0.988	0.989	0.991	0.991	0.996	0.991	0.991	0.991	0.991	0.991	0.986	0.986
RaYN2015_7960	0.986	0.982	0.984	0.993	0.993	0.989	0.989	0.989	0.991	0.984	0.95	0.984	0.95	0.947	0.982	0.989	0.982	0.948	0.996	0.962	0.982	0.95	0.95	0.988	0.989	0.991	0.982	0.981	0.984	0.979	0.988	0.984	0.965	0.972	0.988	0.988	0.988	0.988	0.989	0.991	0.991	0.996	0.991	0.991	0.991	0.991	0.991	0.986	0.986
RsGD2015_8356	0.967	0.964	0.969	0.971	0.971	0.974	0.974	0.974	0.969	0.969	0.965	0.969	0.952	0.952	0.967	0.974	0.967	0.954	0.976	0.957	0.967	0.955	0.952	0.969	0.971	0.972	0.967	0.962	0.969	0.96	0.981	0.969	0.957	0.957	0.981	0.981	0.981	0.981	0.971	0.972	0.969	0.972	0.972	0.972	0.972	0.969	0.972	0.964	0.967
RaGD2015_8489	0.982	0.979	0.984	0.986	0.986	0.986	0.986	0.986	0.984	0.984	0.95	0.984	0.947	0.947	0.982	0.986	0.982	0.948	0.991	0.965	0.982	0.95	0.947	0.981	0.982	0.984	0.979	0.974	0.984	0.976	1	0.981	0.965	0.972	1	1	1	1	0.982	0.984	0.981	0.988	0.984	0.984	0.984	0.981	0.984	0.976	0.979
RaGD2015_8492	0.981	0.993	0.991	0.981	0.981	0.986	0.986	0.986	0.982	0.991	0.96	0.991	0.957	0.959	0.989	0.984	0.989	0.96	0.981	0.96	0.989	0.962	0.959	0.977	0.982	0.984	0.984	0.974	0.991	1	0.976	0.979	0.964	0.979	0.976	0.976	0.976	0.976	0.982	0.984	0.981	0.977	0.984	0.984	0.984	0.981	0.984	0.981	0.981
RaGD2015_8496	0.982	0.979	0.984	0.986	0.986	0.986	0.986	0.986	0.984	0.984	0.95	0.984	0.947	0.947	0.982	0.986	0.982	0.948	0.991	0.965	0.982	0.95	0.947	0.981	0.982	0.984	0.979	0.974	0.984	0.976	1	0.981	0.965	0.972	1	1	1	1	0.982	0.984	0.981	0.988	0.984	0.984	0.984	0.981	0.984	0.976	0.979
RaGD2015_8503	0.982	0.979	0.984	0.986	0.986	0.986	0.986	0.986	0.984	0.984	0.95	0.984	0.947	0.947	0.982	0.986	0.982	0.948	0.991	0.965	0.982	0.95	0.947	0.981	0.982	0.984	0.979	0.974	0.984	0.976	1	0.981	0.965	0.972	1	1	1	1	0.982	0.984	0.981	0.988	0.984	0.984	0.984	0.981	0.984	0.976	0.979
RaGD2013_HD13582	0.977	0.984	0.986	0.984	0.984	0.986	0.986	0.986	0.982	0.986	0.953	0.981	0.957	0.955	0.984	0.984	0.979	0.953	0.982	0.962	0.984	0.955	0.959	0.981	0.986	0.988	0.991	0.981	0.986	0.981	0.974	0.982	0.964	0.974	0.974	0.974	0.974	0.974	0.986	0.988	0.988	0.982	0.988	0.988	0.988	0.988	0.988	0.991	0.984
RaGD2013_HD13597	0.977	0.984	0.986	0.984	0.984	0.986	0.986	0.986	0.982	0.986	0.953	0.981	0.957	0.955	0.984	0.984	0.979	0.953	0.982	0.962	0.984	0.955	0.959	0.981	0.986	0.988	0.991	0.981	0.986	0.981	0.974	0.982	0.964	0.974	0.974	0.974	0.974	0.974	0.986	0.988	0.988	0.982	0.988	0.988	0.988	0.988	0.988	0.991	0.984
RaGD2013_HD13611	0.977	0.984	0.986	0.984	0.984	0.986	0.986	0.986	0.982	0.986	0.953	0.981	0.957	0.955	0.984	0.984	0.979	0.953	0.982	0.962	0.984	0.955	0.959	0.981	0.986	0.988	0.991	0.981	0.986	0.981	0.974	0.982	0.964	0.974	0.974	0.974	0.974	0.974	0.986	0.988	0.988	0.982	0.988	0.988	0.988	0.988	0.988	0.991	0.984
RaGD2013_HD13612	0.977	0.984	0.986	0.984	0.984	0.986	0.986	0.986	0.982	0.986	0.953	0.981	0.957	0.955	0.984	0.984	0.979	0.953	0.982	0.962	0.984	0.955	0.959	0.981	0.986	0.988	0.991	0.981	0.986	0.981	0.974	0.982	0.964	0.974	0.974	0.974	0.974	0.974	0.986	0.988	0.988	0.982	0.988	0.988	0.988	0.988	0.988	0.991	0.984
RrGD2013_NL13814	0.977	0.982	0.988	0.981	0.981	0.991	0.991	0.991	0.979	0.988	0.952	0.984	0.952	0.954	0.986	0.989	0.982	0.954	0.982	0.965	0.986	0.957	0.954	0.982	0.988	0.989	0.982	0.977	0.988	0.979	0.981	1	0.971	0.976	0.981	0.981	0.981	0.981	0.988	0.989	0.989	0.982	0.989	0.989	0.989	0.989	0.989	0.982	0.986
RrGD2013_NL13815	0.977	0.982	0.988	0.981	0.981	0.991	0.991	0.991	0.979	0.988	0.952	0.984	0.952	0.954	0.986	0.989	0.982	0.954	0.982	0.965	0.986	0.957	0.954	0.982	0.988	0.989	0.982	0.977	0.988	0.979	0.981	1	0.971	0.976	0.981	0.981	0.981	0.981	0.988	0.989	0.989	0.982	0.989	0.989	0.989	0.989	0.989	0.982	0.986
RrGD2013_NL13816	0.977	0.982	0.988	0.981	0.981	0.991	0.991	0.991	0.979	0.988	0.952	0.984	0.952	0.954	0.986	0.989	0.982	0.954	0.982	0.965	0.986	0.957	0.954	0.982	0.988	0.989	0.982	0.977	0.988	0.979	0.981	1	0.971	0.976	0.981	0.981	0.981	0.981	0.988	0.989	0.989	0.982	0.989	0.989	0.989	0.989	0.989	0.982	0.986
RrGD2013_NL13817	0.977	0.982	0.988	0.981	0.981	0.991	0.991	0.991	0.979	0.988	0.952	0.984	0.952	0.954	0.986	0.989	0.982	0.954	0.982	0.965	0.986	0.957	0.954	0.982	0.988	0.989	0.982	0.977	0.988	0.979	0.981	1	0.971	0.976	0.981	0.981	0.981	0.981	0.988	0.989	0.989	0.982	0.989	0.989	0.989	0.989	0.989	0.982	0.986
[truncated: 27 more columns]

## Sheet: S aa identity
Seq->	SADS-CoV/CN/GDWT/2017	SADS-CoV/CH/FJWT/2018	RaGD2016_162140	RaGD2015_8505	RaGD2015_8500	RaYN2015_7939	RaYN2015_7942	RaYN2015_7956	RaGD2015_8493	RaGD2014_141388	Bat_coronavirus_HKU2	RaGD2013_HD13593	RsGD2014_NL140337	RsGD2014_NL140344	RaGD2014_141353	RaYN2012_3755	RaGD2014_141193	RsGD2013_HD131610	RaGD2015_8498	RaGD2015_8787	RaGD2014_141394	RsGD2014_NL140345	RsGD2014_NL140359	RaYN2012_3440	RaYN2013_5828	RaYN2013_5854	RaYN2013_5894	RaYN2014_6406	RaGD2016_162119	RaGD2015_8495	RaGD_2015_8462	RrGD2013_NL13820	RaGD2016_CA160172	RsGD2015_8355	RaGD2013_HD13590	RaGD2015_8481	RaGD2015_8497	RaGD2015_8482	UspYN2012_3750	RaYN2013_4264	RaYN2013_4272	RaYN2013_4273	RaYN2013_4294	RaYN2013_4299	RaYN2013_4300	RaYN2013_4302	RaYN2013_4306	RaYN2014_6596	RaYN2014_7347
SADS-CoV/CN/GDWT/2017	1	0.984	0.98	0.989	0.989	0.98	0.98	0.98	0.99	0.983	0.864	0.917	0.892	0.861	0.952	0.933	0.919	0.891	0.873	0.931	0.951	0.864	0.891	0.923	0.931	0.931	0.87	0.949	0.95	0.869	0.929	0.871	0.87	0.923	0.929	0.929	0.928	0.929	0.926	0.927	0.87	0.871	0.927	0.927	0.927	0.87	0.927	0.868	0.876
SADS-CoV/CH/FJWT/2018	0.984	1	0.996	0.987	0.987	0.984	0.984	0.984	0.988	0.993	0.867	0.921	0.896	0.865	0.96	0.937	0.923	0.896	0.87	0.93	0.959	0.868	0.896	0.922	0.934	0.934	0.872	0.954	0.962	0.875	0.93	0.874	0.87	0.932	0.93	0.93	0.929	0.93	0.931	0.932	0.873	0.87	0.932	0.932	0.932	0.873	0.932	0.871	0.878
RaGD2016_162140	0.98	0.996	1	0.989	0.989	0.984	0.984	0.984	0.988	0.997	0.869	0.919	0.898	0.867	0.961	0.937	0.921	0.898	0.871	0.931	0.961	0.87	0.898	0.922	0.934	0.934	0.873	0.954	0.965	0.873	0.932	0.876	0.872	0.934	0.932	0.932	0.931	0.932	0.931	0.932	0.873	0.87	0.932	0.932	0.932	0.873	0.932	0.871	0.878
RaGD2015_8505	0.989	0.987	0.989	1	1	0.985	0.985	0.985	0.999	0.992	0.868	0.918	0.899	0.865	0.955	0.938	0.92	0.896	0.877	0.936	0.954	0.868	0.898	0.927	0.936	0.936	0.873	0.955	0.958	0.871	0.934	0.875	0.873	0.928	0.934	0.934	0.934	0.934	0.933	0.934	0.876	0.876	0.934	0.934	0.934	0.876	0.934	0.872	0.879
RaGD2015_8500	0.989	0.987	0.989	1	1	0.985	0.985	0.985	0.999	0.992	0.868	0.918	0.899	0.865	0.955	0.938	0.92	0.896	0.877	0.936	0.954	0.868	0.898	0.927	0.936	0.936	0.873	0.955	0.958	0.871	0.934	0.875	0.873	0.928	0.934	0.934	0.934	0.934	0.933	0.934	0.876	0.876	0.934	0.934	0.934	0.876	0.934	0.872	0.879
RaYN2015_7939	0.98	0.984	0.984	0.985	0.985	1	1	1	0.984	0.987	0.868	0.92	0.896	0.866	0.958	0.939	0.922	0.896	0.877	0.932	0.957	0.869	0.896	0.926	0.938	0.938	0.877	0.961	0.955	0.871	0.932	0.877	0.872	0.928	0.932	0.932	0.931	0.932	0.934	0.934	0.878	0.874	0.934	0.934	0.934	0.878	0.934	0.872	0.879
RaYN2015_7942	0.98	0.984	0.984	0.985	0.985	1	1	1	0.984	0.987	0.868	0.92	0.896	0.866	0.958	0.939	0.922	0.896	0.877	0.932	0.957	0.869	0.896	0.926	0.938	0.938	0.877	0.961	0.955	0.871	0.932	0.877	0.872	0.928	0.932	0.932	0.931	0.932	0.934	0.934	0.878	0.874	0.934	0.934	0.934	0.878	0.934	0.872	0.879
RaYN2015_7956	0.98	0.984	0.984	0.985	0.985	1	1	1	0.984	0.987	0.868	0.92	0.896	0.866	0.958	0.939	0.922	0.896	0.877	0.932	0.957	0.869	0.896	0.926	0.938	0.938	0.877	0.961	0.955	0.871	0.932	0.877	0.872	0.928	0.932	0.932	0.931	0.932	0.934	0.934	0.878	0.874	0.934	0.934	0.934	0.878	0.934	0.872	0.879
RaGD2015_8493	0.989	0.988	0.988	0.999	0.999	0.984	0.984	0.984	1	0.991	0.867	0.919	0.898	0.864	0.954	0.938	0.921	0.895	0.877	0.935	0.954	0.867	0.897	0.926	0.935	0.935	0.872	0.954	0.957	0.872	0.934	0.874	0.872	0.927	0.934	0.934	0.933	0.934	0.932	0.933	0.875	0.876	0.933	0.933	0.933	0.875	0.933	0.871	0.878
RaGD2014_141388	0.983	0.993	0.997	0.992	0.992	0.987	0.987	0.987	0.991	1	0.871	0.922	0.9	0.87	0.963	0.938	0.923	0.9	0.874	0.934	0.962	0.872	0.9	0.924	0.936	0.936	0.876	0.955	0.966	0.876	0.934	0.878	0.874	0.936	0.934	0.934	0.934	0.934	0.933	0.934	0.876	0.873	0.934	0.934	0.934	0.876	0.934	0.872	0.879
Bat_coronavirus_HKU2	0.864	0.867	0.869	0.868	0.868	0.868	0.868	0.868	0.867	0.871	1	0.863	0.9	0.991	0.862	0.866	0.859	0.902	0.862	0.871	0.861	0.993	0.9	0.858	0.864	0.866	0.867	0.866	0.864	0.879	0.858	0.844	0.842	0.857	0.858	0.858	0.858	0.858	0.855	0.856	0.877	0.875	0.856	0.856	0.856	0.877	0.856	0.865	0.846
RaGD2013_HD13593	0.917	0.921	0.919	0.918	0.918	0.92	0.92	0.92	0.919	0.922	0.863	1	0.868	0.861	0.935	0.906	0.976	0.87	0.877	0.902	0.934	0.864	0.868	0.958	0.904	0.905	0.877	0.91	0.91	0.868	0.912	0.872	0.89	0.907	0.912	0.912	0.911	0.912	0.91	0.91	0.871	0.866	0.91	0.91	0.91	0.871	0.91	0.867	0.873
RsGD2014_NL140337	0.892	0.896	0.898	0.899	0.899	0.896	0.896	0.896	0.898	0.9	0.9	0.868	1	0.901	0.886	0.899	0.868	0.99	0.847	0.917	0.885	0.904	0.998	0.871	0.9	0.9	0.85	0.9	0.893	0.842	0.9	0.853	0.86	0.9	0.9	0.9	0.9	0.9	0.901	0.9	0.843	0.84	0.9	0.9	0.9	0.843	0.9	0.84	0.856
RsGD2014_NL140344	0.861	0.865	0.867	0.865	0.865	0.866	0.866	0.866	0.864	0.87	0.991	0.861	0.901	1	0.86	0.863	0.857	0.903	0.859	0.869	0.859	0.997	0.901	0.856	0.862	0.864	0.865	0.866	0.862	0.877	0.855	0.845	0.84	0.855	0.855	0.855	0.855	0.855	0.854	0.855	0.876	0.872	0.855	0.855	0.855	0.876	0.855	0.863	0.845
RaGD2014_141353	0.952	0.96	0.961	0.955	0.955	0.958	0.958	0.958	0.954	0.963	0.862	0.935	0.886	0.86	1	0.929	0.938	0.887	0.879	0.923	0.997	0.862	0.886	0.937	0.927	0.928	0.881	0.957	0.944	0.875	0.923	0.873	0.87	0.924	0.923	0.923	0.922	0.923	0.922	0.923	0.875	0.872	0.923	0.923	0.923	0.875	0.923	0.872	0.872
RaYN2012_3755	0.933	0.937	0.937	0.938	0.938	0.939	0.939	0.939	0.938	0.938	0.866	0.906	0.899	0.863	0.929	1	0.908	0.898	0.88	0.929	0.928	0.866	0.898	0.916	0.991	0.992	0.879	0.933	0.922	0.873	0.924	0.878	0.874	0.919	0.924	0.924	0.924	0.924	0.927	0.927	0.883	0.878	0.927	0.927	0.927	0.883	0.927	0.871	0.879
RaGD2014_141193	0.919	0.923	0.921	0.92	0.92	0.922	0.922	0.922	0.921	0.923	0.859	0.976	0.868	0.857	0.938	0.908	1	0.87	0.877	0.906	0.938	0.86	0.868	0.973	0.905	0.906	0.877	0.912	0.904	0.869	0.908	0.868	0.884	0.905	0.908	0.908	0.907	0.908	0.908	0.909	0.869	0.866	0.909	0.909	0.909	0.869	0.909	0.866	0.871
RsGD2013_HD131610	0.891	0.896	0.898	0.896	0.896	0.896	0.896	0.896	0.895	0.9	0.902	0.87	0.99	0.903	0.887	0.898	0.87	1	0.846	0.915	0.886	0.906	0.99	0.87	0.898	0.898	0.85	0.899	0.893	0.845	0.899	0.854	0.86	0.9	0.899	0.899	0.899	0.899	0.899	0.898	0.842	0.839	0.898	0.898	0.898	0.842	0.898	0.84	0.857
RaGD2015_8498	0.873	0.87	0.871	0.877	0.877	0.877	0.877	0.877	0.877	0.874	0.862	0.877	0.847	0.859	0.879	0.88	0.877	0.846	1	0.862	0.878	0.862	0.847	0.88	0.88	0.882	0.988	0.87	0.867	0.875	0.869	0.873	0.856	0.862	0.869	0.869	0.869	0.869	0.868	0.869	0.883	0.886	0.869	0.869	0.869	0.883	0.869	0.875	0.876
RaGD2015_8787	0.931	0.93	0.931	0.936	0.936	0.932	0.932	0.932	0.935	0.934	0.871	0.902	0.917	0.869	0.923	0.929	0.906	0.915	0.862	1	0.923	0.871	0.916	0.908	0.926	0.926	0.862	0.931	0.919	0.861	0.93	0.864	0.884	0.926	0.93	0.93	0.929	0.93	0.927	0.93	0.861	0.859	0.93	0.93	0.93	0.861	0.93	0.857	0.866
RaGD2014_141394	0.951	0.959	0.961	0.954	0.954	0.957	0.957	0.957	0.954	0.962	0.861	0.934	0.885	0.859	0.997	0.928	0.938	0.886	0.878	0.923	1	0.862	0.885	0.937	0.926	0.927	0.88	0.956	0.943	0.874	0.922	0.872	0.869	0.923	0.922	0.922	0.921	0.922	0.921	0.922	0.874	0.871	0.922	0.922	0.922	0.874	0.922	0.871	0.871
RsGD2014_NL140345	0.864	0.868	0.87	0.868	0.868	0.869	0.869	0.869	0.867	0.872	0.993	0.864	0.904	0.997	0.862	0.866	0.86	0.906	0.862	0.871	0.862	1	0.904	0.859	0.865	0.867	0.866	0.867	0.865	0.88	0.858	0.847	0.843	0.858	0.858	0.858	0.858	0.858	0.856	0.857	0.878	0.875	0.857	0.857	0.857	0.878	0.857	0.865	0.847
RsGD2014_NL140359	0.891	0.896	0.898	0.898	0.898	0.896	0.896	0.896	0.897	0.9	0.9	0.868	0.998	0.901	0.886	0.898	0.868	0.99	0.847	0.916	0.885	0.904	1	0.87	0.9	0.9	0.849	0.9	0.893	0.842	0.899	0.853	0.86	0.9	0.899	0.899	0.899	0.899	0.901	0.9	0.843	0.84	0.9	0.9	0.9	0.843	0.9	0.839	0.856
RaYN2012_3440	0.923	0.922	0.922	0.927	0.927	0.926	0.926	0.926	0.926	0.924	0.858	0.958	0.871	0.856	0.937	0.916	0.973	0.87	0.88	0.908	0.937	0.859	0.87	1	0.911	0.912	0.878	0.917	0.904	0.867	0.906	0.867	0.883	0.901	0.906	0.906	0.905	0.906	0.908	0.909	0.875	0.872	0.909	0.909	0.909	0.875	0.909	0.871	0.87
RaYN2013_5828	0.931	0.934	0.934	0.936	0.936	0.938	0.938	0.938	0.935	0.936	0.864	0.904	0.9	0.862	0.927	0.991	0.905	0.898	0.88	0.926	0.926	0.865	0.9	0.911	1	0.997	0.877	0.934	0.922	0.871	0.923	0.877	0.873	0.919	0.923	0.923	0.923	0.923	0.928	0.928	0.883	0.877	0.928	0.928	0.928	0.883	0.928	0.869	0.878
RaYN2013_5854	0.931	0.934	0.934	0.936	0.936	0.938	0.938	0.938	0.935	0.936	0.866	0.905	0.9	0.864	0.928	0.992	0.906	0.898	0.882	0.926	0.927	0.867	0.9	0.912	0.997	1	0.879	0.934	0.922	0.872	0.923	0.878	0.873	0.919	0.923	0.923	0.923	0.923	0.928	0.928	0.884	0.878	0.928	0.928	0.928	0.884	0.928	0.87	0.879
RaYN2013_5894	0.87	0.872	0.873	0.873	0.873	0.877	0.877	0.877	0.872	0.876	0.867	0.877	0.85	0.865	0.881	0.879	0.877	0.85	0.988	0.862	0.88	0.866	0.849	0.878	0.877	0.879	1	0.87	0.869	0.876	0.863	0.873	0.855	0.863	0.863	0.863	0.862	0.863	0.865	0.866	0.88	0.878	0.866	0.866	0.866	0.88	0.866	0.878	0.877
RaYN2014_6406	0.949	0.954	0.954	0.955	0.955	0.961	0.961	0.961	0.954	0.955	0.866	0.91	0.9	0.866	0.957	0.933	0.912	0.899	0.87	0.931	0.956	0.867	0.9	0.917	0.934	0.934	0.87	1	0.942	0.865	0.928	0.871	0.871	0.923	0.928	0.928	0.927	0.928	0.932	0.932	0.873	0.869	0.932	0.932	0.932	0.873	0.932	0.866	0.876
RaGD2016_162119	0.95	0.962	0.965	0.958	0.958	0.955	0.955	0.955	0.957	0.966	0.864	0.91	0.893	0.862	0.944	0.922	0.904	0.893	0.867	0.919	0.943	0.865	0.893	0.904	0.922	0.922	0.869	0.942	1	0.877	0.963	0.886	0.886	0.966	0.963	0.963	0.963	0.963	0.963	0.962	0.881	0.876	0.962	0.962	0.962	0.881	0.962	0.875	0.888
RaGD2015_8495	0.869	0.875	0.873	0.871	0.871	0.871	0.871	0.871	0.872	0.876	0.879	0.868	0.842	0.877	0.875	0.873	0.869	0.845	0.875	0.861	0.874	0.88	0.842	0.867	0.871	0.872	0.876	0.865	0.877	1	0.87	0.877	0.86	0.87	0.87	0.87	0.87	0.87	0.87	0.871	0.978	0.976	0.871	0.871	0.871	0.978	0.871	0.919	0.878
RaGD_2015_8462	0.929	0.93	0.932	0.934	0.934	0.932	0.932	0.932	0.934	0.934	0.858	0.912	0.9	0.855	0.923	0.924	0.908	0.899	0.869	0.93	0.922	0.858	0.899	0.906	0.923	0.923	0.863	0.928	0.963	0.87	1	0.881	0.884	0.982	1	1	0.999	1	0.986	0.985	0.877	0.88	0.985	0.985	0.985	0.877	0.985	0.868	0.883
RrGD2013_NL13820	0.871	0.874	0.876	0.875	0.875	0.877	0.877	0.877	0.874	0.878	0.844	0.872	0.853	0.845	0.873	0.878	0.868	0.854	0.873	0.864	0.872	0.847	0.853	0.867	0.877	0.878	0.873	0.871	0.886	0.877	0.881	1	0.889	0.877	0.881	0.881	0.881	0.881	0.882	0.884	0.883	0.879	0.884	0.884	0.884	0.883	0.884	0.872	0.983
RaGD2016_CA160172	0.87	0.87	0.872	0.873	0.873	0.872	0.872	0.872	0.872	0.874	0.842	0.89	0.86	0.84	0.87	0.874	0.884	0.86	0.856	0.884	0.869	0.843	0.86	0.883	0.873	0.873	0.855	0.871	0.886	0.86	0.884	0.889	1	0.882	0.884	0.884	0.884	0.884	0.886	0.884	0.866	0.862	0.884	0.884	0.884	0.866	0.884	0.859	0.892
RsGD2015_8355	0.923	0.932	0.934	0.928	0.928	0.928	0.928	0.928	0.927	0.936	0.857	0.907	0.9	0.855	0.924	0.919	0.905	0.9	0.862	0.926	0.923	0.858	0.9	0.901	0.919	0.919	0.863	0.923	0.966	0.87	0.982	0.877	0.882	1	0.982	0.982	0.981	0.982	0.983	0.979	0.874	0.869	0.979	0.979	0.979	0.874	0.979	0.867	0.88
RaGD2013_HD13590	0.929	0.93	0.932	0.934	0.934	0.932	0.932	0.932	0.934	0.934	0.858	0.912	0.9	0.855	0.923	0.924	0.908	0.899	0.869	0.93	0.922	0.858	0.899	0.906	0.923	0.923	0.863	0.928	0.963	0.87	1	0.881	0.884	0.982	1	1	0.999	1	0.986	0.985	0.877	0.88	0.985	0.985	0.985	0.877	0.985	0.868	0.883
RaGD2015_8481	0.929	0.93	0.932	0.934	0.934	0.932	0.932	0.932	0.934	0.934	0.858	0.912	0.9	0.855	0.923	0.924	0.908	0.899	0.869	0.93	0.922	0.858	0.899	0.906	0.923	0.923	0.863	0.928	0.963	0.87	1	0.881	0.884	0.982	1	1	0.999	1	0.986	0.985	0.877	0.88	0.985	0.985	0.985	0.877	0.985	0.868	0.883
RaGD2015_8497	0.928	0.929	0.931	0.934	0.934	0.931	0.931	0.931	0.933	0.934	0.858	0.911	0.9	0.855	0.922	0.924	0.907	0.899	0.869	0.929	0.921	0.858	0.899	0.905	0.923	0.923	0.862	0.927	0.963	0.87	0.999	0.881	0.884	0.981	0.999	0.999	1	0.999	0.985	0.984	0.877	0.88	0.984	0.984	0.984	0.877	0.984	0.868	0.883
RaGD2015_8482	0.929	0.93	0.932	0.934	0.934	0.932	0.932	0.932	0.934	0.934	0.858	0.912	0.9	0.855	0.923	0.924	0.908	0.899	0.869	0.93	0.922	0.858	0.899	0.906	0.923	0.923	0.863	0.928	0.963	0.87	1	0.881	0.884	0.982	1	1	0.999	1	0.986	0.985	0.877	0.88	0.985	0.985	0.985	0.877	0.985	0.868	0.883
UspYN2012_3750	0.926	0.931	0.931	0.933	0.933	0.934	0.934	0.934	0.932	0.933	0.855	0.91	0.901	0.854	0.922	0.927	0.908	0.899	0.868	0.927	0.921	0.856	0.901	0.908	0.928	0.928	0.865	0.932	0.963	0.87	0.986	0.882	0.886	0.983	0.986	0.986	0.985	0.986	1	0.991	0.883	0.876	0.991	0.991	0.991	0.883	0.991	0.872	0.886
RaYN2013_4264	0.927	0.932	0.932	0.934	0.934	0.934	0.934	0.934	0.933	0.934	0.856	0.91	0.9	0.855	0.923	0.927	0.909	0.898	0.869	0.93	0.922	0.857	0.9	0.909	0.928	0.928	0.866	0.932	0.962	0.871	0.985	0.884	0.884	0.979	0.985	0.985	0.984	0.985	0.991	1	0.882	0.877	1	1	1	0.882	1	0.87	0.888
RaYN2013_4272	0.87	0.873	0.873	0.876	0.876	0.878	0.878	0.878	0.875	0.876	0.877	0.871	0.843	0.876	0.875	0.883	0.869	0.842	0.883	0.861	0.874	0.878	0.843	0.875	0.883	0.884	0.88	0.873	0.881	0.978	0.877	0.883	0.866	0.874	0.877	0.877	0.877	0.877	0.883	0.882	1	0.989	0.882	0.882	0.882	1	0.882	0.925	0.886
RaYN2013_4273	0.871	0.87	0.87	0.876	0.876	0.874	0.874	0.874	0.876	0.873	0.875	0.866	0.84	0.872	0.872	0.878	0.866	0.839	0.886	0.859	0.871	0.875	0.84	0.872	0.877	0.878	0.878	0.869	0.876	0.976	0.88	0.879	0.862	0.869	0.88	0.88	0.88	0.88	0.876	0.877	0.989	1	0.877	0.877	0.877	0.989	0.877	0.921	0.882
RaYN2013_4294	0.927	0.932	0.932	0.934	0.934	0.934	0.934	0.934	0.933	0.934	0.856	0.91	0.9	0.855	0.923	0.927	0.909	0.898	0.869	0.93	0.922	0.857	0.9	0.909	0.928	0.928	0.866	0.932	0.962	0.871	0.985	0.884	0.884	0.979	0.985	0.985	0.984	0.985	0.991	1	0.882	0.877	1	1	1	0.882	1	0.87	0.888
RaYN2013_4299	0.927	0.932	0.932	0.934	0.934	0.934	0.934	0.934	0.933	0.934	0.856	0.91	0.9	0.855	0.923	0.927	0.909	0.898	0.869	0.93	0.922	0.857	0.9	0.909	0.928	0.928	0.866	0.932	0.962	0.871	0.985	0.884	0.884	0.979	0.985	0.985	0.984	0.985	0.991	1	0.882	0.877	1	1	1	0.882	1	0.87	0.888
RaYN2013_4300	0.927	0.932	0.932	0.934	0.934	0.934	0.934	0.934	0.933	0.934	0.856	0.91	0.9	0.855	0.923	0.927	0.909	0.898	0.869	0.93	0.922	0.857	0.9	0.909	0.928	0.928	0.866	0.932	0.962	0.871	0.985	0.884	0.884	0.979	0.985	0.985	0.984	0.985	0.991	1	0.882	0.877	1	1	1	0.882	1	0.87	0.888
RaYN2013_4302	0.87	0.873	0.873	0.876	0.876	0.878	0.878	0.878	0.875	0.876	0.877	0.871	0.843	0.876	0.875	0.883	0.869	0.842	0.883	0.861	0.874	0.878	0.843	0.875	0.883	0.884	0.88	0.873	0.881	0.978	0.877	0.883	0.866	0.874	0.877	0.877	0.877	0.877	0.883	0.882	1	0.989	0.882	0.882	0.882	1	0.882	0.925	0.886
RaYN2013_4306	0.927	0.932	0.932	0.934	0.934	0.934	0.934	0.934	0.933	0.934	0.856	0.91	0.9	0.855	0.923	0.927	0.909	0.898	0.869	0.93	0.922	0.857	0.9	0.909	0.928	0.928	0.866	0.932	0.962	0.871	0.985	0.884	0.884	0.979	0.985	0.985	0.984	0.985	0.991	1	0.882	0.877	1	1	1	0.882	1	0.87	0.888
RaYN2014_6596	0.868	0.871	0.871	0.872	0.872	0.872	0.872	0.872	0.871	0.872	0.865	0.867	0.84	0.863	0.872	0.871	0.866	0.84	0.875	0.857	0.871	0.865	0.839	0.871	0.869	0.87	0.878	0.866	0.875	0.919	0.868	0.872	0.859	0.867	0.868	0.868	0.868	0.868	0.872	0.87	0.925	0.921	0.87	0.87	0.87	0.925	0.87	1	0.876
RaYN2014_7347	0.876	0.878	0.878	0.879	0.879	0.879	0.879	0.879	0.878	0.879	0.846	0.873	0.856	0.845	0.872	0.879	0.871	0.857	0.876	0.866	0.871	0.847	0.856	0.87	0.878	0.879	0.877	0.876	0.888	0.878	0.883	0.983	0.892	0.88	0.883	0.883	0.883	0.883	0.886	0.888	0.886	0.882	0.888	0.888	0.888	0.886	0.888	0.876	1
RaYN2015_7837	0.927	0.933	0.933	0.932	0.932	0.935	0.935	0.935	0.931	0.935	0.857	0.911	0.902	0.855	0.924	0.924	0.909	0.902	0.864	0.928	0.923	0.858	0.902	0.908	0.924	0.924	0.865	0.931	0.962	0.872	0.98	0.883	0.885	0.977	0.98	0.98	0.979	0.98	0.984	0.982	0.881	0.875	0.982	0.982	0.982	0.881	0.982	0.871	0.885
RaYN2015_7874	0.927	0.927	0.927	0.934	0.934	0.931	0.931	0.931	0.934	0.93	0.863	0.9	0.905	0.861	0.92	0.921	0.899	0.902	0.873	0.924	0.919	0.863	0.904	0.9	0.922	0.923	0.866	0.931	0.948	0.889	0.962	0.888	0.884	0.95	0.962	0.962	0.962	0.962	0.958	0.962	0.897	0.898	0.962	0.962	0.962	0.897	0.962	0.882	0.893
RaYN2015_7895	0.924	0.929	0.929	0.931	0.931	0.932	0.932	0.932	0.93	0.931	0.855	0.907	0.897	0.853	0.92	0.926	0.905	0.895	0.867	0.926	0.92	0.855	0.897	0.905	0.927	0.927	0.864	0.929	0.959	0.869	0.98	0.882	0.882	0.975	0.98	0.98	0.979	0.98	0.986	0.995	0.88	0.876	0.995	0.995	0.995	0.88	0.995	0.868	0.886
RaYN2015_7898	0.876	0.874	0.874	0.881	0.881	0.877	0.877	0.877	0.88	0.876	0.844	0.871	0.857	0.842	0.871	0.878	0.869	0.856	0.879	0.867	0.87	0.844	0.856	0.871	0.878	0.878	0.875	0.875	0.885	0.876	0.884	0.983	0.89	0.877	0.884	0.884	0.884	0.884	0.885	0.887	0.885	0.885	0.887	0.887	0.887	0.885	0.887	0.876	0.992
RaYN2015_7904	0.874	0.873	0.873	0.879	0.879	0.876	0.876	0.876	0.878	0.876	0.877	0.869	0.843	0.875	0.874	0.881	0.869	0.841	0.887	0.862	0.873	0.877	0.842	0.875	0.88	0.881	0.88	0.871	0.879	0.979	0.882	0.881	0.864	0.872	0.882	0.882	0.882	0.882	0.879	0.88	0.992	0.995	0.88	0.88	0.88	0.992	0.88	0.924	0.884
RaYN2015_7913	0.868	0.871	0.871	0.872	0.872	0.872	0.872	0.872	0.871	0.872	0.865	0.867	0.838	0.863	0.872	0.87	0.866	0.838	0.875	0.857	0.871	0.865	0.837	0.871	0.867	0.868	0.878	0.866	0.875	0.919	0.868	0.871	0.859	0.867	0.868	0.868	0.868	0.868	0.872	0.87	0.925	0.921	0.87	0.87	0.87	0.925	0.87	0.998	0.874
RaYN2015_7917	0.868	0.871	0.871	0.872	0.872	0.872	0.872	0.872	0.871	0.872	0.865	0.867	0.838	0.863	0.872	0.87	0.866	0.838	0.875	0.857	0.871	0.865	0.837	0.871	0.867	0.868	0.878	0.866	0.875	0.919	0.868	0.871	0.859	0.867	0.868	0.868	0.868	0.868	0.872	0.87	0.925	0.921	0.87	0.87	0.87	0.925	0.87	0.998	0.874
RaYN2015_7918	0.874	0.873	0.873	0.879	0.879	0.876	0.876	0.876	0.878	0.876	0.877	0.869	0.843	0.875	0.874	0.881	0.869	0.841	0.887	0.862	0.873	0.877	0.842	0.875	0.88	0.881	0.88	0.871	0.879	0.979	0.882	0.881	0.864	0.872	0.882	0.882	0.882	0.882	0.879	0.88	0.992	0.995	0.88	0.88	0.88	0.992	0.88	0.924	0.884
RaYN2015_7919	0.867	0.872	0.872	0.872	0.872	0.872	0.872	0.872	0.871	0.875	0.88	0.865	0.845	0.878	0.874	0.874	0.867	0.846	0.876	0.862	0.873	0.881	0.845	0.869	0.874	0.875	0.877	0.868	0.876	0.997	0.869	0.878	0.861	0.869	0.869	0.869	0.869	0.869	0.873	0.874	0.98	0.977	0.874	0.874	0.874	0.98	0.874	0.921	0.879
RaYN2015_7928	0.874	0.873	0.873	0.879	0.879	0.876	0.876	0.876	0.878	0.876	0.877	0.869	0.843	0.875	0.874	0.881	0.869	0.841	0.887	0.862	0.873	0.877	0.842	0.875	0.88	0.881	0.88	0.871	0.879	0.979	0.882	0.881	0.864	0.872	0.882	0.882	0.882	0.882	0.879	0.88	0.992	0.995	0.88	0.88	0.88	0.992	0.88	0.924	0.884
RaYN2015_7935	0.876	0.874	0.874	0.881	0.881	0.877	0.877	0.877	0.88	0.876	0.844	0.871	0.857	0.842	0.871	0.878	0.869	0.856	0.879	0.867	0.87	0.844	0.856	0.871	0.878	0.878	0.875	0.875	0.885	0.876	0.884	0.983	0.89	0.877	0.884	0.884	0.884	0.884	0.885	0.887	0.885	0.885	0.887	0.887	0.887	0.885	0.887	0.876	0.992
RaYN2015_7944	0.926	0.931	0.931	0.933	0.933	0.934	0.934	0.934	0.932	0.933	0.855	0.909	0.899	0.854	0.923	0.927	0.909	0.898	0.869	0.929	0.922	0.856	0.899	0.909	0.927	0.927	0.866	0.932	0.961	0.87	0.984	0.883	0.884	0.978	0.984	0.984	0.983	0.984	0.99	0.999	0.881	0.876	0.999	0.999	0.999	0.881	0.999	0.87	0.887
RaYN2015_7949	0.874	0.873	0.873	0.879	0.879	0.876	0.876	0.876	0.878	0.876	0.877	0.869	0.843	0.875	0.874	0.881	0.869	0.841	0.887	0.862	0.873	0.877	0.842	0.875	0.88	0.881	0.88	0.871	0.879	0.979	0.882	0.881	0.864	0.872	0.882	0.882	0.882	0.882	0.879	0.88	0.992	0.995	0.88	0.88	0.88	0.992	0.88	0.924	0.884
RaYN2015_7960	0.874	0.873	0.873	0.879	0.879	0.876	0.876	0.876	0.878	0.876	0.877	0.869	0.843	0.875	0.874	0.881	0.869	0.841	0.887	0.862	0.873	0.877	0.842	0.875	0.88	0.881	0.88	0.871	0.879	0.979	0.882	0.881	0.864	0.872	0.882	0.882	0.882	0.882	0.879	0.88	0.992	0.995	0.88	0.88	0.88	0.992	0.88	0.924	0.884
RsGD2015_8356	0.921	0.922	0.924	0.927	0.927	0.926	0.926	0.926	0.926	0.927	0.864	0.902	0.905	0.856	0.917	0.918	0.901	0.905	0.862	0.93	0.916	0.859	0.905	0.901	0.917	0.917	0.858	0.922	0.956	0.862	0.985	0.873	0.882	0.971	0.985	0.985	0.985	0.985	0.978	0.976	0.871	0.872	0.976	0.976	0.976	0.871	0.976	0.862	0.877
RaGD2015_8489	0.929	0.93	0.932	0.934	0.934	0.932	0.932	0.932	0.934	0.934	0.858	0.912	0.9	0.855	0.923	0.924	0.908	0.899	0.869	0.93	0.922	0.858	0.899	0.906	0.923	0.923	0.863	0.928	0.963	0.87	1	0.881	0.884	0.982	1	1	0.999	1	0.986	0.985	0.877	0.88	0.985	0.985	0.985	0.877	0.985	0.868	0.883
RaGD2015_8492	0.869	0.875	0.873	0.871	0.871	0.871	0.871	0.871	0.872	0.876	0.879	0.868	0.842	0.877	0.875	0.873	0.869	0.845	0.875	0.861	0.874	0.88	0.842	0.867	0.871	0.872	0.876	0.865	0.877	1	0.87	0.877	0.86	0.87	0.87	0.87	0.87	0.87	0.87	0.871	0.978	0.976	0.871	0.871	0.871	0.978	0.871	0.919	0.878
RaGD2015_8496	0.929	0.93	0.932	0.934	0.934	0.932	0.932	0.932	0.934	0.934	0.858	0.912	0.9	0.855	0.923	0.924	0.908	0.899	0.869	0.93	0.922	0.858	0.899	0.906	0.923	0.923	0.863	0.928	0.963	0.87	1	0.881	0.884	0.982	1	1	0.999	1	0.986	0.985	0.877	0.88	0.985	0.985	0.985	0.877	0.985	0.868	0.883
RaGD2015_8503	0.929	0.93	0.932	0.934	0.934	0.932	0.932	0.932	0.934	0.934	0.858	0.912	0.9	0.855	0.923	0.924	0.908	0.899	0.869	0.93	0.922	0.858	0.899	0.906	0.923	0.923	0.863	0.928	0.963	0.87	1	0.881	0.884	0.982	1	1	0.999	1	0.986	0.985	0.877	0.88	0.985	0.985	0.985	0.877	0.985	0.868	0.883
RaGD2013_HD13582	0.87	0.874	0.874	0.876	0.876	0.873	0.873	0.873	0.875	0.876	0.843	0.87	0.857	0.844	0.871	0.873	0.867	0.856	0.873	0.863	0.87	0.844	0.857	0.865	0.874	0.875	0.877	0.872	0.885	0.878	0.878	0.982	0.888	0.878	0.878	0.878	0.878	0.878	0.883	0.885	0.883	0.879	0.885	0.885	0.885	0.883	0.885	0.877	0.987
RaGD2013_HD13597	0.87	0.874	0.874	0.876	0.876	0.873	0.873	0.873	0.875	0.876	0.843	0.87	0.857	0.844	0.871	0.873	0.867	0.856	0.873	0.863	0.87	0.844	0.857	0.865	0.874	0.875	0.877	0.872	0.885	0.878	0.878	0.982	0.888	0.878	0.878	0.878	0.878	0.878	0.883	0.885	0.883	0.879	0.885	0.885	0.885	0.883	0.885	0.877	0.987
RaGD2013_HD13611	0.87	0.873	0.873	0.875	0.875	0.872	0.872	0.872	0.874	0.875	0.842	0.869	0.856	0.843	0.87	0.872	0.866	0.855	0.872	0.863	0.869	0.843	0.856	0.864	0.873	0.874	0.877	0.871	0.885	0.877	0.877	0.981	0.887	0.877	0.877	0.877	0.877	0.877	0.882	0.884	0.882	0.878	0.884	0.884	0.884	0.882	0.884	0.876	0.986
RaGD2013_HD13612	0.87	0.874	0.874	0.876	0.876	0.873	0.873	0.873	0.875	0.876	0.843	0.87	0.857	0.844	0.871	0.873	0.867	0.856	0.873	0.863	0.87	0.844	0.857	0.865	0.874	0.875	0.877	0.872	0.885	0.878	0.878	0.982	0.888	0.878	0.878	0.878	0.878	0.878	0.883	0.885	0.883	0.879	0.885	0.885	0.885	0.883	0.885	0.877	0.987
RrGD2013_NL13814	0.871	0.874	0.876	0.875	0.875	0.877	0.877	0.877	0.874	0.878	0.844	0.872	0.853	0.845	0.873	0.878	0.868	0.854	0.873	0.864	0.872	0.847	0.853	0.867	0.877	0.878	0.873	0.871	0.886	0.877	0.881	1	0.889	0.877	0.881	0.881	0.881	0.881	0.882	0.884	0.883	0.879	0.884	0.884	0.884	0.883	0.884	0.872	0.983
RrGD2013_NL13815	0.871	0.874	0.876	0.875	0.875	0.877	0.877	0.877	0.874	0.878	0.844	0.872	0.853	0.845	0.873	0.878	0.868	0.854	0.873	0.864	0.872	0.847	0.853	0.867	0.877	0.878	0.873	0.871	0.886	0.877	0.881	1	0.889	0.877	0.881	0.881	0.881	0.881	0.882	0.884	0.883	0.879	0.884	0.884	0.884	0.883	0.884	0.872	0.983
RrGD2013_NL13816	0.871	0.874	0.876	0.875	0.875	0.877	0.877	0.877	0.874	0.878	0.844	0.872	0.853	0.845	0.873	0.878	0.868	0.854	0.873	0.864	0.872	0.847	0.853	0.867	0.877	0.878	0.873	0.871	0.886	0.877	0.881	1	0.889	0.877	0.881	0.881	0.881	0.881	0.882	0.884	0.883	0.879	0.884	0.884	0.884	0.883	0.884	0.872	0.983
RrGD2013_NL13817	0.871	0.874	0.876	0.875	0.875	0.877	0.877	0.877	0.874	0.878	0.844	0.872	0.853	0.845	0.873	0.878	0.868	0.854	0.873	0.864	0.872	0.847	0.853	0.867	0.877	0.878	0.873	0.871	0.886	0.877	0.881	1	0.889	0.877	0.881	0.881	0.881	0.881	0.882	0.884	0.883	0.879	0.884	0.884	0.884	0.883	0.884	0.872	0.983
[truncated: 27 more columns]
